# Supplementary material for: 3,8-Dimethyl­quinazoline-2,4(1H,3H)-dione
Source: Acta Crystallogr Sect E Struct Rep Online. 2011 Jul 6;67(Pt 8):o1927. doi: 10.1107/S1600536811025232 (PMC3212315; doi:10.1107/S1600536811025232)
Supplement: Supplementary file 1 [file e-67-o1927-sup1.cif]

##############################################################################
#                                                                            #
# This CIF contains the data in a paper accepted for publication in          #
# Acta Crystallographica Section E. It conforms to the requirements of       #
# Notes for Authors for Acta Crystallographica Section E, and has been       #
# peer reviewed under the auspices of the IUCr Commission on Journals.       #
#                                                                            #
# Full details of the Crystallographic Information File format               #
# are given in the paper "The Crystallographic Information File (CIF):       #
# a New Standard Archive File for Crystallography" by S. R. Hall, F. H.      #
# Allen and I. D. Brown [Acta Cryst. (1991), A47, 655-685].                  #
#                                                                            #
# The current version of the core CIF dictionary is obtainable from          #
# ftp://ftp.iucr.org/pub/cif_core.dic.                                       #
#                                                                            #
# Software is freely available for graphical display of the structure(s)     #
# in this CIF. For information consult the CIF software page                 #
# http://www.iucr.org/resources/cif/software.                                #
#                                                                            #
# This file may be used for bona fide research purposes within the           #
# scientific community so long as proper attribution is given to the journal # 
# article from which it was obtained.                                        #
#                                                                            #
##############################################################################
data_I
_audit_creation_method     SHELXL-97
_chemical_name_systematic
;
3,8-Dimethylquinazoline-2,4(1<i>H</i>,3<i>H</i>)-dione
;
_chemical_name_common     ?
_chemical_formula_moiety     'C10 H10 N2 O2'
_chemical_formula_sum     'C10 H10 N2 O2'
_chemical_formula_iupac     'C10 H10 N2 O2'
_chemical_formula_weight     190.20
_chemical_melting_point     ?
_symmetry_cell_setting     monoclinic
_symmetry_space_group_name_H-M     'P 21/c'
_symmetry_space_group_name_Hall     '-P 2ybc'
loop_
    _symmetry_equiv_pos_as_xyz
    'x, y, z'
    '-x, y+1/2, -z+1/2'
    '-x, -y, -z'
    'x, -y-1/2, z-1/2'
_cell_length_a     8.3604(17)
_cell_length_b     4.8599(10)
_cell_length_c     22.288(5)
_cell_angle_alpha     90.00
_cell_angle_beta     92.09(3)
_cell_angle_gamma     90.00
_cell_volume     905.0(3)
_cell_formula_units_Z     4
_cell_measurement_reflns_used     6086
_cell_measurement_theta_min     3.00
_cell_measurement_theta_max     27.48
_cell_measurement_temperature     295(2)
_exptl_crystal_description     block
_exptl_crystal_colour     colorless
_exptl_crystal_size_max     0.29
_exptl_crystal_size_mid     0.23
_exptl_crystal_size_min     0.19
_exptl_crystal_density_diffrn     1.396
_exptl_crystal_density_meas     ?
_exptl_crystal_density_method     'not measured'
_exptl_crystal_F_000     400
_exptl_absorpt_coefficient_mu     0.100
_exptl_absorpt_correction_type     multi-scan
_exptl_absorpt_process_details     '(ABSCOR; Higashi, 1995)'
_exptl_absorpt_correction_T_min     0.9716
_exptl_absorpt_correction_T_max     0.9814
_exptl_special_details     ?
_diffrn_ambient_temperature     295(2)
_diffrn_radiation_type     MoK\a
_diffrn_radiation_wavelength     0.71073
_diffrn_radiation_source     'fine-focus sealed tube'
_diffrn_radiation_monochromator     graphite
_diffrn_measurement_device_type     'Rigaku R-AXIS RAPID'
_diffrn_measurement_method     '\w scan'
_diffrn_detector_area_resol_mean     ?
_diffrn_reflns_number     8373
_diffrn_reflns_av_R_equivalents     0.0301
_diffrn_reflns_av_sigmaI/netI     0.0256
_diffrn_reflns_theta_min     2.99
_diffrn_reflns_theta_max     27.48
_diffrn_reflns_theta_full     27.48
_diffrn_measured_fraction_theta_max     0.998
_diffrn_measured_fraction_theta_full     0.998
_diffrn_reflns_limit_h_min     -10
_diffrn_reflns_limit_h_max     10
_diffrn_reflns_limit_k_min     -6
_diffrn_reflns_limit_k_max     6
_diffrn_reflns_limit_l_min     -28
_diffrn_reflns_limit_l_max     28
_diffrn_standards_number     0
_diffrn_standards_interval_count     0
_diffrn_standards_interval_time     0
_diffrn_standards_decay_%     0
_refine_special_details
;
 Refinement of F^2^ against ALL reflections.  The weighted R-factor wR and
 goodness of fit S are based on F^2^, conventional R-factors R are based
 on F, with F set to zero for negative F^2^. The threshold expression of
 F^2^ > 2sigma(F^2^) is used only for calculating R-factors(gt) etc. and is
 not relevant to the choice of reflections for refinement.  R-factors based
 on F^2^ are statistically about twice as large as those based on F, and R-
 factors based on ALL data will be even larger.
;
_reflns_number_total     2085
_reflns_number_gt     1497
_reflns_threshold_expression     I>2sigma(I)
_refine_ls_structure_factor_coef     Fsqd
_refine_ls_matrix_type     full
_refine_ls_R_factor_all     0.0577
_refine_ls_R_factor_gt     0.0429
_refine_ls_wR_factor_gt     0.1346
_refine_ls_wR_factor_ref     0.1429
_refine_ls_goodness_of_fit_ref     1.102
_refine_ls_restrained_S_all     1.102
_refine_ls_number_reflns     2085
_refine_ls_number_parameters     133
_refine_ls_number_restraints     0
_refine_ls_hydrogen_treatment     mixed
_refine_ls_weighting_scheme     calc
_refine_ls_weighting_details
         'calc w=1/[\s^2^(Fo^2^)+(0.0833P)^2^+0.0221P] where P=(Fo^2^+2Fc^2^)/3'
_atom_sites_solution_hydrogens     geom
_atom_sites_solution_primary     direct
_atom_sites_solution_secondary     difmap
_refine_ls_shift/su_max     0.000
_refine_ls_shift/su_mean     0.000
_refine_diff_density_max     0.221
_refine_diff_density_min     -0.176
_refine_ls_extinction_method     none
_refine_ls_extinction_coef     ?
loop_
    _atom_type_symbol
    _atom_type_description
    _atom_type_scat_dispersion_real
    _atom_type_scat_dispersion_imag
    _atom_type_scat_source
    'C' 'C' 0.0033 0.0016
                         'International Tables Vol C Tables 4.2.6.8 and 6.1.1.4'
    'H' 'H' 0.0000 0.0000
                         'International Tables Vol C Tables 4.2.6.8 and 6.1.1.4'
    'N' 'N' 0.0061 0.0033
                         'International Tables Vol C Tables 4.2.6.8 and 6.1.1.4'
    'O' 'O' 0.0106 0.0060
                         'International Tables Vol C Tables 4.2.6.8 and 6.1.1.4'
_computing_data_collection     'RAPID-AUTO (Rigaku, 1998)'
_computing_cell_refinement     'RAPID-AUTO (Rigaku, 1998)'
_computing_data_reduction     'CrystalStructure (Rigaku/MSC, 2002)'
_computing_structure_solution     'SHELXS97 (Sheldrick, 2008)'
_computing_structure_refinement     'SHELXL97 (Sheldrick, 2008)'
_computing_molecular_graphics     'SHELXTL (Sheldrick, 2008)'
_computing_publication_material     'SHELXL97 (Sheldrick, 2008)'
loop_
    _atom_site_type_symbol
    _atom_site_label
    _atom_site_fract_x
    _atom_site_fract_y
    _atom_site_fract_z
    _atom_site_U_iso_or_equiv
    _atom_site_adp_type
    _atom_site_calc_flag
    _atom_site_refinement_flags
    _atom_site_occupancy
    _atom_site_symmetry_multiplicity
    _atom_site_disorder_assembly
    _atom_site_disorder_group
    C C1 0.36317(16) 0.6713(2) 0.37609(6) 0.0319(3) Uani d . 1 1 . .
    C C2 0.47592(17) 0.4802(3) 0.35641(6) 0.0378(3) Uani d . 1 1 . .
    C C3 0.43348(19) 0.3256(3) 0.30632(7) 0.0436(4) Uani d . 1 1 . .
    H H3 0.5058 0.1965 0.2927 0.052 Uiso calc R 1 1 . .
    C C4 0.2866(2) 0.3552(3) 0.27525(7) 0.0459(4) Uani d . 1 1 . .
    H H4 0.2625 0.2481 0.2415 0.055 Uiso calc R 1 1 . .
    C C5 0.17879(18) 0.5421(3) 0.29463(6) 0.0420(4) Uani d . 1 1 . .
    H H5 0.0807 0.5633 0.2741 0.050 Uiso calc R 1 1 . .
    C C6 0.21521(16) 0.7020(3) 0.34530(6) 0.0343(3) Uani d . 1 1 . .
    C C7 0.09745(16) 0.8962(3) 0.36722(6) 0.0371(3) Uani d . 1 1 . .
    C C8 0.29243(17) 1.0222(3) 0.44833(6) 0.0359(3) Uani d . 1 1 . .
    C C9 0.03023(19) 1.2458(4) 0.44098(7) 0.0499(4) Uani d . 1 1 . .
    H H9A 0.0786 1.3429 0.4745 0.075 Uiso calc R 1 1 . .
    H H9B -0.0632 1.1502 0.4536 0.075 Uiso calc R 1 1 . .
    H H9C 0.0002 1.3743 0.4099 0.075 Uiso calc R 1 1 . .
    C C10 0.63640(19) 0.4454(4) 0.38882(8) 0.0536(4) Uani d . 1 1 . .
    H H10A 0.6956 0.3027 0.3698 0.080 Uiso calc R 1 1 . .
    H H10B 0.6206 0.3963 0.4299 0.080 Uiso calc R 1 1 . .
    H H10C 0.6950 0.6150 0.3874 0.080 Uiso calc R 1 1 . .
    N N1 0.14501(13) 1.0469(2) 0.41799(5) 0.0374(3) Uani d . 1 1 . .
    H H1 0.486(2) 0.829(3) 0.4482(8) 0.056(5) Uiso d . 1 1 . .
    N N2 0.39514(14) 0.8334(2) 0.42650(5) 0.0368(3) Uani d . 1 1 . .
    O O1 -0.03642(13) 0.9286(3) 0.34450(5) 0.0551(4) Uani d . 1 1 . .
    O O2 0.32575(13) 1.1631(2) 0.49285(5) 0.0510(3) Uani d . 1 1 . .
loop_
    _atom_site_aniso_label
    _atom_site_aniso_U_11
    _atom_site_aniso_U_22
    _atom_site_aniso_U_33
    _atom_site_aniso_U_12
    _atom_site_aniso_U_13
    _atom_site_aniso_U_23
    C1 0.0322(7) 0.0340(6) 0.0292(6) -0.0020(5) -0.0025(5) 0.0018(5)
    C2 0.0353(7) 0.0401(7) 0.0378(7) 0.0022(6) 0.0001(6) 0.0014(6)
    C3 0.0483(9) 0.0425(8) 0.0404(8) 0.0021(7) 0.0063(6) -0.0053(6)
    C4 0.0548(9) 0.0472(8) 0.0354(7) -0.0065(7) -0.0019(7) -0.0077(6)
    C5 0.0393(8) 0.0504(8) 0.0355(7) -0.0073(7) -0.0088(6) 0.0019(6)
    C6 0.0329(7) 0.0372(7) 0.0324(7) -0.0013(6) -0.0040(5) 0.0042(5)
    C7 0.0321(7) 0.0425(7) 0.0361(7) -0.0007(6) -0.0069(5) 0.0052(6)
    C8 0.0321(7) 0.0410(7) 0.0343(7) 0.0042(6) -0.0046(5) -0.0005(6)
    C9 0.0401(8) 0.0572(9) 0.0522(9) 0.0160(7) 0.0007(7) -0.0022(8)
    C10 0.0378(8) 0.0624(10) 0.0599(10) 0.0144(8) -0.0063(7) -0.0102(8)
    N1 0.0291(6) 0.0434(6) 0.0393(6) 0.0069(5) -0.0045(5) 0.0007(5)
    N2 0.0306(6) 0.0436(6) 0.0356(6) 0.0068(5) -0.0081(5) -0.0050(5)
    O1 0.0362(6) 0.0710(8) 0.0566(7) 0.0086(5) -0.0182(5) -0.0021(6)
    O2 0.0438(6) 0.0614(7) 0.0467(6) 0.0140(5) -0.0139(5) -0.0198(5)
_geom_special_details
;
 All esds (except the esd in the dihedral angle between two l.s. planes)
 are estimated using the full covariance matrix.  The cell esds are taken
 into account individually in the estimation of esds in distances, angles
 and torsion angles; correlations between esds in cell parameters are only
 used when they are defined by crystal symmetry.  An approximate (isotropic)
 treatment of cell esds is used for estimating esds involving l.s. planes.
;
loop_
    _geom_bond_atom_site_label_1
    _geom_bond_atom_site_label_2
    _geom_bond_site_symmetry_2
    _geom_bond_distance
    _geom_bond_publ_flag
    C1 N2 . 1.3901(17) ?
    C1 C6 . 1.4005(18) ?
    C1 C2 . 1.4049(19) ?
    C2 C3 . 1.381(2) ?
    C2 C10 . 1.5099(19) ?
    C3 C4 . 1.395(2) ?
    C3 H3 . 0.9300 ?
    C4 C5 . 1.361(2) ?
    C4 H4 . 0.9300 ?
    C5 C6 . 1.395(2) ?
    C5 H5 . 0.9300 ?
    C6 C7 . 1.461(2) ?
    C7 O1 . 1.2217(16) ?
    C7 N1 . 1.3938(17) ?
    C8 O2 . 1.2291(17) ?
    C8 N2 . 1.3588(18) ?
    C8 N1 . 1.3891(17) ?
    C9 N1 . 1.4675(19) ?
    C9 H9A . 0.9600 ?
    C9 H9B . 0.9600 ?
    C9 H9C . 0.9600 ?
    C10 H10A . 0.9600 ?
    C10 H10B . 0.9600 ?
    C10 H10C . 0.9600 ?
    N2 H1 . 0.888(19) ?
loop_
    _geom_angle_atom_site_label_1
    _geom_angle_atom_site_label_2
    _geom_angle_atom_site_label_3
    _geom_angle_site_symmetry_1
    _geom_angle_site_symmetry_3
    _geom_angle
    _geom_angle_publ_flag
    N2 C1 C6 . . 118.44(12) ?
    N2 C1 C2 . . 121.04(11) ?
    C6 C1 C2 . . 120.52(12) ?
    C3 C2 C1 . . 117.16(13) ?
    C3 C2 C10 . . 121.54(13) ?
    C1 C2 C10 . . 121.29(12) ?
    C2 C3 C4 . . 122.73(14) ?
    C2 C3 H3 . . 118.6 ?
    C4 C3 H3 . . 118.6 ?
    C5 C4 C3 . . 119.49(13) ?
    C5 C4 H4 . . 120.3 ?
    C3 C4 H4 . . 120.3 ?
    C4 C5 C6 . . 120.07(13) ?
    C4 C5 H5 . . 120.0 ?
    C6 C5 H5 . . 120.0 ?
    C5 C6 C1 . . 120.02(13) ?
    C5 C6 C7 . . 120.04(12) ?
    C1 C6 C7 . . 119.92(12) ?
    O1 C7 N1 . . 119.92(13) ?
    O1 C7 C6 . . 124.26(13) ?
    N1 C7 C6 . . 115.81(11) ?
    O2 C8 N2 . . 122.52(12) ?
    O2 C8 N1 . . 121.05(13) ?
    N2 C8 N1 . . 116.43(11) ?
    N1 C9 H9A . . 109.5 ?
    N1 C9 H9B . . 109.5 ?
    H9A C9 H9B . . 109.5 ?
    N1 C9 H9C . . 109.5 ?
    H9A C9 H9C . . 109.5 ?
    H9B C9 H9C . . 109.5 ?
    C2 C10 H10A . . 109.5 ?
    C2 C10 H10B . . 109.5 ?
    H10A C10 H10B . . 109.5 ?
    C2 C10 H10C . . 109.5 ?
    H10A C10 H10C . . 109.5 ?
    H10B C10 H10C . . 109.5 ?
    C8 N1 C7 . . 124.86(11) ?
    C8 N1 C9 . . 117.83(12) ?
    C7 N1 C9 . . 117.31(11) ?
    C8 N2 C1 . . 124.52(11) ?
    C8 N2 H1 . . 111.4(11) ?
    C1 N2 H1 . . 124.1(11) ?
loop_
    _geom_hbond_atom_site_label_D
    _geom_hbond_atom_site_label_H
    _geom_hbond_atom_site_label_A
    _geom_hbond_site_symmetry_A
    _geom_hbond_distance_DH
    _geom_hbond_distance_HA
    _geom_hbond_distance_DA
    _geom_hbond_angle_DHA
    N2 H1 O2 3_676 0.888(19) 2.011(19) 2.8931(17) 171.8(17)
data_global
_journal_date_recd_electronic     2011-06-27
_journal_date_accepted     2011-06-27
_journal_name_full     'Acta Crystallographica, Section E'
_journal_year     2011
_journal_volume     67
_journal_issue      8
_journal_page_first     o1927
_journal_page_last     o1927
_journal_paper_category     QO
_journal_coeditor_code     NG5192
_publ_contact_author_name     'Prof. Dr. Liu, Bo'
_publ_contact_author_address
;
Key Laboratory of Green Chemical Technology,
College of Heilongjiang Province,
School of Chemistry and Environmental Engineering,
Harbin University of Science and Technology,
Harbin 150040,
People's Republic of China
;
_publ_contact_author_email     liubo@hrbust.edu.cn
_publ_contact_author_fax     '86-451-86392701'
_publ_contact_author_phone     '86-451-86392701'
_publ_section_title
;
3,8-Dimethylquinazoline-2,4(1<i>H</i>,3<i>H</i>)-dione
;
loop_
    _publ_author_name
    _publ_author_footnote
    _publ_author_address
    'Qin, Wei-Yan' .
;
Key Laboratory of Green Chemical Technology,
College of Heilongjiang Province,
School of Chemistry and Environmental Engineering,
Harbin University of Science and Technology,
Harbin 150040,
People's Republic of China
;
    'Liu, Bo' .
;
Key Laboratory of Green Chemical Technology,
College of Heilongjiang Province,
School of Chemistry and Environmental Engineering,
Harbin University of Science and Technology,
Harbin 150040,
People's Republic of China
;
    'Duan, Cong-Wen' .
;
Key Laboratory of Green Chemical Technology,
College of Heilongjiang Province,
School of Chemistry and Environmental Engineering,
Harbin University of Science and Technology,
Harbin 150040,
People's Republic of China
;
    'Yin, Qing-Xiu' .
;
Key Laboratory of Green Chemical Technology,
College of Heilongjiang Province,
School of Chemistry and Environmental Engineering,
Harbin University of Science and Technology,
Harbin 150040,
People's Republic of China
;
_iucr_refine_instructions_details
;
TITL HLG-1 in P2(1)/c
CELL 0.71073   8.3604   4.8599  22.2880  90.000  92.092  90.000
ZERR   4.00   0.0017   0.0010   0.0045   0.000   0.030   0.000
LATT 1
SYMM -X, 0.5+Y, 0.5-Z
SFAC C  H  N  O
UNIT 40 40 8 8
L.S. 8
htab
mpla c1 c2 c3 c4 c5 c6 c7 c8 c9 c10 n1 n2 o1 o2
size 0.189 0.234 0.291
acta
HTAB N2 O2_$2
EQIV $2  -x+1, -y+2, -z+1
BOND $h
FMAP 2
PLAN 20
WGHT    0.083300    0.022100
FVAR       0.29677
MOLE 1
C1    1    0.363166    0.671325    0.376095    11.00000    0.03220    0.03402 =
         0.02919    0.00182   -0.00246   -0.00200
C2    1    0.475917    0.480215    0.356412    11.00000    0.03530    0.04011 =
         0.03779    0.00144    0.00012    0.00223
C3    1    0.433484    0.325631    0.306321    11.00000    0.04828    0.04250 =
         0.04041   -0.00531    0.00630    0.00209
AFIX  43
H3    2    0.505832    0.196453    0.292745    11.00000   -1.20000
AFIX   0
C4    1    0.286604    0.355224    0.275248    11.00000    0.05480    0.04722 =
         0.03545   -0.00770   -0.00190   -0.00654
AFIX  43
H4    2    0.262537    0.248066    0.241545    11.00000   -1.20000
AFIX   0
C5    1    0.178790    0.542128    0.294632    11.00000    0.03934    0.05041 =
         0.03551    0.00191   -0.00885   -0.00734
AFIX  43
H5    2    0.080748    0.563309    0.274078    11.00000   -1.20000
AFIX   0
C6    1    0.215206    0.701951    0.345299    11.00000    0.03293    0.03720 =
         0.03241    0.00422   -0.00398   -0.00134
C7    1    0.097446    0.896173    0.367219    11.00000    0.03206    0.04249 =
         0.03611    0.00520   -0.00693   -0.00075
C8    1    0.292433    1.022228    0.448327    11.00000    0.03211    0.04096 =
         0.03429   -0.00045   -0.00461    0.00416
C9    1    0.030228    1.245772    0.440985    11.00000    0.04011    0.05718 =
         0.05220   -0.00216    0.00068    0.01601
AFIX 137
H9A   2    0.078572    1.342911    0.474483    11.00000   -1.50000
H9B   2   -0.063196    1.150179    0.453646    11.00000   -1.50000
H9C   2    0.000220    1.374328    0.409867    11.00000   -1.50000
AFIX   0
C10   1    0.636404    0.445371    0.388816    11.00000    0.03778    0.06244 =
         0.05985   -0.01024   -0.00634    0.01438
AFIX 137
H10A  2    0.695636    0.302660    0.369780    11.00000   -1.50000
H10B  2    0.620609    0.396327    0.429902    11.00000   -1.50000
H10C  2    0.695006    0.614971    0.387370    11.00000   -1.50000
AFIX   0
N1    3    0.145008    1.046900    0.417994    11.00000    0.02910    0.04337 =
         0.03935    0.00067   -0.00449    0.00688
H1    2    0.486308    0.828537    0.448198    11.00000    0.05639
N2    3    0.395142    0.833432    0.426499    11.00000    0.03059    0.04357 =
         0.03563   -0.00497   -0.00814    0.00677
O1    4   -0.036425    0.928551    0.344498    11.00000    0.03622    0.07098 =
         0.05665   -0.00211   -0.01822    0.00861
O2    4    0.325749    1.163074    0.492853    11.00000    0.04385    0.06135 =
         0.04666   -0.01980   -0.01390    0.01397
HKLF 4
REM  HLG-1 in P2(1)/c
REM R1 =  0.0429 for   1497 Fo > 4sig(Fo)  and  0.0577 for all   2085 data
REM    133 parameters refined using      0 restraints
END
WGHT      0.0822      0.0280
REM Highest difference peak  0.221,  deepest hole -0.176,  1-sigma level  0.042
Q1    1   0.2849  0.7021  0.3588  11.00000  0.05    0.22
Q2    1   0.6698  0.4945  0.4281  11.00000  0.05    0.21
Q3    1   0.4178  0.5625  0.3705  11.00000  0.05    0.20
Q4    1   0.4447  0.3880  0.3425  11.00000  0.05    0.19
Q5    1   0.0308  1.2302  0.4894  11.00000  0.05    0.17
Q6    1   0.1982  0.5868  0.3307  11.00000  0.05    0.16
Q7    1   0.1352  0.9870  0.3910  11.00000  0.05    0.16
Q8    1   0.6093  0.6958  0.4496  11.00000  0.05    0.16
Q9    1   0.7131  0.1438  0.3535  11.00000  0.05    0.15
Q10   1   0.3405  0.2947  0.3026  11.00000  0.05    0.15
Q11   1   0.3817  0.7687  0.3964  11.00000  0.05    0.15
Q12   1   0.1693  0.7929  0.3525  11.00000  0.05    0.14
Q13   1   0.4024  1.2085  0.4858  11.00000  0.05    0.14
Q14   1  -0.1642  1.4100  0.4503  11.00000  0.05    0.14
Q15   1   0.5008  0.8013  0.4316  11.00000  0.05    0.14
Q16   1   0.3005  1.0396  0.4945  11.00000  0.05    0.14
Q17   1   0.2578  0.5320  0.2792  11.00000  0.05    0.13
Q18   1   0.1158  0.9225  0.4096  11.00000  0.05    0.13
Q19   1   0.1150  1.4643  0.4495  11.00000  0.05    0.13
Q20   1   0.5431  0.4660  0.3731  11.00000  0.05    0.13
;
