# Supplementary material for: 3,8-Dimethyl­quinazoline-2,4(1H,3H)-dione
Source: Acta Crystallogr Sect E Struct Rep Online. 2011 Jul 6;67(Pt 8):o1927. doi: 10.1107/S1600536811025232 (PMC3212315; doi:10.1107/S1600536811025232)
Supplement: Supplementary file 2 [file e-67-o1927-Isup2.hkl]

# 
# h,k,l, Fc-squared, Fo-squared, sigma(Fo-squared) and status flag 
# 
data_I
_shelx_title ' HLG-1 in P2(1)/c' 
_shelx_refln_list_code          4 
_shelx_F_calc_maximum      131.75 
_exptl_crystal_F_000       400.00 
_reflns_d_resolution_high  0.7702 
 
loop_ 
 _symmetry_equiv_pos_as_xyz 
 'x, y, z' 
 '-x, y+1/2, -z+1/2' 
 '-x, -y, -z' 
 'x, -y-1/2, z-1/2' 
 
_cell_length_a     8.3604 
_cell_length_b     4.8599 
_cell_length_c    22.2880 
_cell_angle_alpha  90.000 
_cell_angle_beta   92.092 
_cell_angle_gamma  90.000 
 
_shelx_F_squared_multiplier     1.000 
 
loop_ 
 _refln_index_h 
 _refln_index_k 
 _refln_index_l 
 _refln_F_squared_calc 
 _refln_F_squared_meas 
 _refln_F_squared_sigma 
 _refln_observed_status 
   2   0   0        8.37        3.03      0.68 o 
   3   0   0     1942.38     1970.91     30.76 o 
   4   0   0      183.17      196.93      3.57 o 
   5   0   0        2.09        1.88      0.84 o 
   6   0   0      214.26      214.40      4.54 o 
   7   0   0        0.25        0.50      1.26 o 
   8   0   0        0.44        1.00      1.48 o 
   9   0   0       20.67       23.42      5.51 o 
  10   0   0        1.24        1.93      1.61 o 
   1   1   0        2.85        6.95      0.98 o 
   2   1   0        0.26        0.43      0.43 o 
   3   1   0       55.71       52.20      1.03 o 
   4   1   0      746.45      767.24      9.28 o 
   5   1   0      238.01      260.76      9.71 o 
   6   1   0      293.08      289.66      3.97 o 
   7   1   0      457.93      449.98      9.20 o 
   8   1   0      110.63      106.35      2.43 o 
   9   1   0        4.05        2.68      1.14 o 
  10   1   0       42.75       46.45      2.11 o 
   0   2   0      100.28       87.41      1.27 o 
   1   2   0      246.18      246.53      3.16 o 
   2   2   0        1.76        1.38      0.41 o 
   3   2   0      412.00      478.90      4.58 o 
   4   2   0        1.03        1.79      0.45 o 
   5   2   0      202.69      229.86      3.03 o 
   6   2   0       92.55       85.79      2.08 o 
   7   2   0       39.40       43.95      3.88 o 
   8   2   0        0.42        0.45      0.79 o 
   9   2   0       36.31       38.46      4.71 o 
  10   2   0        0.87        1.79      1.11 o 
   1   3   0       25.86       25.63      0.79 o 
   2   3   0        2.06        1.39      0.44 o 
   3   3   0      114.92      117.28      2.74 o 
   4   3   0        0.02        0.47      0.54 o 
   5   3   0       14.98       16.39      2.00 o 
   6   3   0       21.91       22.43      1.36 o 
   7   3   0       24.51       29.42      3.58 o 
   8   3   0       11.77        9.03      1.97 o 
   9   3   0        2.97        2.86      2.08 o 
   0   4   0        0.28       -0.23      0.71 o 
   1   4   0        8.98        9.06      0.67 o 
   2   4   0        1.10        0.75      0.46 o 
   3   4   0       47.70       45.59      1.27 o 
   4   4   0       75.45       74.28      1.84 o 
   5   4   0        2.65        2.32      0.84 o 
   6   4   0       49.37       46.46      1.74 o 
   7   4   0        0.00        0.12      1.12 o 
   8   4   0        0.22        1.00      1.83 o 
   1   5   0        0.01       -0.26      0.61 o 
   2   5   0        3.85        3.37      0.80 o 
   3   5   0       39.00       38.26      1.36 o 
   4   5   0        0.30        1.48      1.20 o 
   5   5   0        0.53        0.87      0.81 o 
   6   5   0        3.74        2.51      2.13 o 
   0   6   0       46.96       43.84      2.25 o 
   1   6   0       86.50       90.19      2.65 o 
   2   6   0        5.47        4.77      1.81 o 
   3   6   0        3.92        3.41      1.85 o 
 -10   1   1        3.27        2.03      1.68 o 
  -9   1   1        0.00       -0.05      0.86 o 
  -8   1   1        1.99        9.00      4.66 o 
  -7   1   1      811.23      812.86     16.36 o 
  -6   1   1       34.66       37.16      3.17 o 
  -5   1   1       50.06       59.19      3.35 o 
  -4   1   1      171.87      190.17      2.43 o 
  -3   1   1       72.66       79.65      3.74 o 
  -2   1   1       10.45       11.26      2.92 o 
  -1   1   1     2353.22     2496.34     24.31 o 
   0   1   1     1307.56     1226.71      9.07 o 
   1   1   1      626.54      604.73      5.60 o 
   2   1   1      198.66      168.06      5.44 o 
   3   1   1      186.62      183.09      2.01 o 
   4   1   1        3.85        4.30      0.53 o 
   5   1   1      939.02      998.99     31.71 o 
   6   1   1       50.13       50.11      2.23 o 
   7   1   1        0.74        1.31      0.95 o 
   8   1   1       23.86       36.86      7.15 o 
   9   1   1       12.95       15.96      1.51 o 
  10   1   1       16.10       20.00      1.60 o 
 -10   2   1        0.00       -0.51      1.36 o 
  -9   2   1       35.89       39.19      1.94 o 
  -8   2   1        1.18        1.07      0.85 o 
  -7   2   1       40.13       41.28      2.07 o 
  -6   2   1      222.21      223.09      3.61 o 
  -5   2   1       56.00       52.67      2.78 o 
  -4   2   1       77.03       83.70      4.64 o 
  -3   2   1      700.76      723.15      8.35 o 
  -2   2   1      780.86      812.76      7.17 o 
  -1   2   1      734.63      774.92      6.21 o 
   0   2   1      756.77      723.66      7.26 o 
   1   2   1      346.97      347.91      6.36 o 
   2   2   1      177.45      207.38      2.41 o 
   3   2   1        8.10        8.01      0.44 o 
   4   2   1      235.38      220.58      2.27 o 
   5   2   1      344.26      335.33      3.75 o 
   6   2   1       38.61       34.60      5.65 o 
   7   2   1      244.33      241.30      3.65 o 
   8   2   1        2.52        2.21      1.07 o 
   9   2   1       16.54       15.64      1.71 o 
  10   2   1       13.43       11.54      1.49 o 
  -9   3   1        1.59        2.10      2.48 o 
  -8   3   1        0.01        0.48      0.70 o 
  -7   3   1       39.50       39.14      2.43 o 
  -6   3   1        1.60        0.99      0.59 o 
  -5   3   1        0.12        0.65      0.44 o 
  -4   3   1        0.35        0.48      0.45 o 
  -3   3   1        0.08        0.59      0.56 o 
  -2   3   1        0.81        0.30      0.41 o 
  -1   3   1        0.89        3.26      0.48 o 
   0   3   1       11.59       15.29      0.90 o 
   1   3   1      627.45      660.70      5.92 o 
   2   3   1      312.81      356.86      4.52 o 
   3   3   1       77.74       75.45      4.50 o 
   4   3   1       51.94       54.10      0.93 o 
   5   3   1        0.68        0.67      0.48 o 
   6   3   1       15.31       17.14      1.27 o 
   7   3   1        7.59       10.55      2.05 o 
   8   3   1        0.00        0.73      1.65 o 
   9   3   1        0.27        0.52      1.53 o 
  -8   4   1       19.17       19.53      2.39 o 
  -7   4   1       62.90       68.08      2.92 o 
  -6   4   1        2.43        2.39      1.18 o 
  -5   4   1        0.89        0.02      0.45 o 
  -4   4   1       34.90       38.34      1.58 o 
  -3   4   1        0.11        0.42      0.45 o 
  -2   4   1        1.52        1.57      0.55 o 
  -1   4   1        0.01        0.21      0.42 o 
   0   4   1        3.10        3.75      0.71 o 
   1   4   1       33.10       35.40      1.11 o 
   2   4   1       27.29       26.09      0.67 o 
   3   4   1      138.88      138.83      1.89 o 
   4   4   1        0.05       -0.67      0.88 o 
   5   4   1        0.56        0.64      0.60 o 
   6   4   1        0.01       -0.61      0.71 o 
   7   4   1       95.83       89.12      5.42 o 
   8   4   1      151.65      168.71     14.35 o 
  -6   5   1        2.69        0.78      1.89 o 
  -5   5   1        1.41        1.32      0.88 o 
  -4   5   1       25.28       24.33      1.62 o 
  -3   5   1       43.70       37.79      1.24 o 
  -2   5   1        3.82        4.29      0.90 o 
  -1   5   1        7.20        7.35      0.78 o 
   0   5   1        6.79        5.46      0.74 o 
   1   5   1       33.71       35.04      1.14 o 
   2   5   1        6.41        5.56      0.85 o 
   3   5   1        4.79        5.21      1.72 o 
   4   5   1       12.66        7.03      3.32 o 
   5   5   1        0.75        0.92      2.13 o 
   6   5   1        0.04       -0.86      2.35 o 
  -3   6   1        4.20        3.07      1.77 o 
  -2   6   1        7.82        8.56      2.34 o 
  -1   6   1       58.01       58.93      1.61 o 
   0   6   1       18.34       18.21      1.33 o 
   1   6   1        2.53        2.07      1.51 o 
   2   6   1       38.71       42.74      3.44 o 
   3   6   1        2.22        2.84      1.81 o 
 -10   0   2        7.47        6.06      1.89 o 
  -9   0   2        4.01        3.05      1.96 o 
  -8   0   2       48.61       58.76      3.13 o 
  -7   0   2       35.81       35.15      2.00 o 
  -6   0   2      499.46      499.29      8.07 o 
  -5   0   2       16.31       16.67      1.50 o 
  -4   0   2       44.39       53.66      1.61 o 
  -3   0   2      567.35      551.08      7.63 o 
  -2   0   2       96.66       95.91      1.97 o 
  -1   0   2     8982.51     8128.70    161.94 o 
   1   0   2     7485.96     6534.00     99.98 o 
   2   0   2       39.36       31.37      1.48 o 
   3   0   2     3940.61     4187.64     74.17 o 
   4   0   2     2770.29     3345.22     57.07 o 
   5   0   2      191.07      197.08      3.33 o 
   6   0   2       12.78       11.01      1.82 o 
   7   0   2        6.39       13.27      2.04 o 
   8   0   2        0.26        0.85      1.37 o 
   9   0   2       10.86       10.00      2.15 o 
  10   0   2        5.30        2.83      1.96 o 
 -10   1   2        0.00        0.02      0.87 o 
  -9   1   2        1.23        1.86      1.14 o 
  -8   1   2       67.55       66.33      2.52 o 
  -7   1   2      504.97      484.01     12.98 o 
  -6   1   2       97.20      100.70      2.48 o 
  -5   1   2      397.49      395.10      4.69 o 
  -4   1   2      670.45      649.50      7.39 o 
  -3   1   2       83.42       89.34      1.73 o 
  -2   1   2     1118.56     1062.28     11.37 o 
  -1   1   2       27.29       24.08      1.47 o 
   0   1   2      505.76      523.78      6.36 o 
   1   1   2       81.83       90.46      4.43 o 
   2   1   2       49.91       31.73      1.03 o 
   3   1   2       93.92      103.10      1.35 o 
   4   1   2        5.29        5.68      1.51 o 
   5   1   2        1.30        0.48      0.69 o 
   6   1   2       10.49        8.51      1.18 o 
   7   1   2        6.61        7.53      1.57 o 
   8   1   2        2.19        0.95      0.79 o 
   9   1   2        3.12        2.15      0.93 o 
  10   1   2       52.25       61.75      2.70 o 
 -10   2   2       24.21       23.31      3.06 o 
  -9   2   2        9.61        8.07      1.38 o 
  -8   2   2        0.07        0.68      1.07 o 
  -7   2   2       23.99       32.41      5.34 o 
  -6   2   2      319.73      346.89     13.90 o 
  -5   2   2       17.49       24.14      1.14 o 
  -4   2   2       70.61       58.23      4.21 o 
  -3   2   2        4.33        2.30      0.66 o 
  -2   2   2     1502.99     1700.67     16.56 o 
  -1   2   2       21.78       15.54      0.64 o 
   0   2   2       59.39       57.61      1.69 o 
   1   2   2      338.71      338.16      3.72 o 
   2   2   2       25.18       23.95      0.58 o 
   3   2   2      289.42      263.55      6.09 o 
   4   2   2       46.54       52.78      0.94 o 
   5   2   2      180.72      197.62      4.93 o 
   6   2   2      981.69      967.63     16.99 o 
   7   2   2       69.90       67.38      1.66 o 
   8   2   2        0.68        0.35      0.67 o 
   9   2   2        4.22        2.50      0.95 o 
  10   2   2       14.48        9.80      2.45 o 
  -9   3   2       11.41       12.42      2.81 o 
  -8   3   2       15.75       20.03      1.06 o 
  -7   3   2        2.01        1.97      0.66 o 
  -6   3   2        5.03        6.77      0.82 o 
  -5   3   2       39.53       41.72      2.35 o 
  -4   3   2       94.51       96.80      1.51 o 
  -3   3   2       99.23      113.89      1.86 o 
  -2   3   2      148.33      157.54      1.81 o 
  -1   3   2      210.85      224.76      2.90 o 
   0   3   2        3.92        2.67      0.42 o 
   1   3   2      551.39      594.89      5.08 o 
   2   3   2      384.08      394.11      4.04 o 
   3   3   2       22.33       25.48      1.51 o 
   4   3   2        0.50        0.51      0.49 o 
   5   3   2       80.17       76.86      3.42 o 
   6   3   2      113.01      124.49      4.82 o 
   7   3   2        0.07       -0.06      0.34 o 
   8   3   2        9.99       11.59      2.97 o 
   9   3   2        6.54        5.36      2.26 o 
  -8   4   2        1.48        2.87      1.36 o 
  -7   4   2        4.94        3.00      1.58 o 
  -6   4   2        0.90        1.16      0.57 o 
  -5   4   2       53.87       41.57      2.15 o 
  -4   4   2       24.71       24.29      0.99 o 
  -3   4   2       64.30       65.40      1.73 o 
  -2   4   2       16.57       17.15      0.84 o 
  -1   4   2        9.22       11.56      0.72 o 
   0   4   2       10.22       15.06      0.74 o 
   1   4   2       19.41       21.98      0.92 o 
   2   4   2       15.55       17.55      0.87 o 
   3   4   2        0.12        0.25      0.19 o 
   4   4   2        1.96        2.45      0.87 o 
   5   4   2        0.30        0.63      0.61 o 
   6   4   2        5.56        4.70      1.22 o 
   7   4   2      103.87      116.68     19.31 o 
   8   4   2        6.24        8.74      2.94 o 
  -6   5   2        0.52        0.18      0.99 o 
  -5   5   2        1.26        1.69      1.48 o 
  -4   5   2       66.66       62.37      2.24 o 
  -3   5   2       10.00       10.29      1.50 o 
  -2   5   2        2.85        3.86      0.71 o 
  -1   5   2        2.88        3.70      0.80 o 
   0   5   2       68.22       70.47      1.57 o 
   1   5   2       96.18      103.68      1.80 o 
   2   5   2        0.24        0.52      0.67 o 
   3   5   2        0.77        1.93      1.53 o 
   4   5   2        9.49        8.27      2.53 o 
   5   5   2        0.80        1.14      2.50 o 
   6   5   2        7.17        3.86      3.29 o 
  -3   6   2        0.01       -0.17      2.25 o 
  -2   6   2       25.16       28.38      2.76 o 
  -1   6   2       18.15       18.78      1.36 o 
   0   6   2        0.00        0.07      0.75 o 
   1   6   2       13.05       12.04      2.52 o 
   2   6   2       65.73       71.32      2.93 o 
   3   6   2       13.47       13.90      4.09 o 
 -10   1   3        7.13        5.74      1.63 o 
  -9   1   3        1.80        1.92      1.13 o 
  -8   1   3      106.91      106.11      3.46 o 
  -7   1   3        7.78       16.29      5.05 o 
  -6   1   3      374.34      376.31      5.17 o 
  -5   1   3      112.72      127.65      4.68 o 
  -4   1   3        1.61        0.64      0.86 o 
  -3   1   3      173.13      175.03      2.04 o 
  -2   1   3     1073.47     1042.11     22.14 o 
  -1   1   3    17356.99    16367.15    249.49 o 
   0   1   3     3109.64     3143.93     34.38 o 
   1   1   3       27.36       15.36      0.94 o 
   2   1   3     1156.40     1098.14     19.98 o 
   3   1   3        0.01        0.61      0.27 o 
   4   1   3        6.08        5.84      1.05 o 
   5   1   3      381.89      403.82      4.19 o 
   6   1   3        6.88        5.53      0.81 o 
   7   1   3       13.28       13.07      1.08 o 
   8   1   3       36.24       40.29      1.95 o 
   9   1   3       14.26       13.04      2.67 o 
  10   1   3        0.51        0.49      0.92 o 
 -10   2   3        3.07        2.95      1.18 o 
  -9   2   3       15.97       17.40      1.39 o 
  -8   2   3       25.17       27.57      1.45 o 
  -7   2   3       51.22       50.56      3.16 o 
  -6   2   3      200.48      214.97      9.47 o 
  -5   2   3       75.13       88.37      5.63 o 
  -4   2   3      210.33      219.32      2.58 o 
  -3   2   3        0.78       -0.06      0.42 o 
  -2   2   3     1106.28     1141.81     10.83 o 
  -1   2   3       25.13       21.04      1.39 o 
   0   2   3        3.00        2.05      0.35 o 
   1   2   3       42.18       45.35      0.84 o 
   2   2   3       38.53       43.49      1.51 o 
   3   2   3       13.56       12.16      1.18 o 
   4   2   3        1.83        1.62      0.46 o 
   5   2   3       39.68       39.00      1.65 o 
   6   2   3      777.99      786.05     12.75 o 
   7   2   3       54.26       55.96      3.71 o 
   8   2   3        4.48        5.22      0.86 o 
   9   2   3       66.14       71.72      1.94 o 
  10   2   3       25.89       28.52      2.57 o 
  -9   3   3       58.33       85.56      4.48 o 
  -8   3   3        6.95        9.14      0.99 o 
  -7   3   3        8.50       10.85      4.28 o 
  -6   3   3        1.75        0.87      0.68 o 
  -5   3   3        4.51        4.06      0.66 o 
  -4   3   3        0.01        0.03      0.40 o 
  -3   3   3       76.14       72.21      1.48 o 
  -2   3   3       21.00       21.01      1.03 o 
  -1   3   3        5.85        3.59      0.51 o 
   0   3   3      261.93      273.18      2.46 o 
   1   3   3      141.96      141.64      2.87 o 
   2   3   3      375.17      372.62      3.26 o 
   3   3   3      461.62      504.05      5.52 o 
   4   3   3       47.74       47.47      2.05 o 
   5   3   3      294.90      307.50      7.88 o 
   6   3   3        3.37        8.47      5.61 o 
   7   3   3       12.88       14.43      2.02 o 
   8   3   3        0.26        0.29      1.33 o 
   9   3   3        2.65        1.86      1.95 o 
  -8   4   3       14.91       22.51      3.47 o 
  -7   4   3        0.01       -0.38      1.02 o 
  -6   4   3        1.02        1.27      0.82 o 
  -5   4   3        1.03        0.84      0.80 o 
  -4   4   3       13.71        9.68      0.64 o 
  -3   4   3       67.72       72.58      1.77 o 
  -2   4   3        2.79        2.29      0.63 o 
  -1   4   3        2.79        2.19      0.52 o 
   0   4   3       31.86       40.56      0.99 o 
   1   4   3        5.43        6.06      0.57 o 
   2   4   3        9.61        9.32      0.46 o 
   3   4   3        0.33        0.36      0.51 o 
   4   4   3        1.11        2.04      0.84 o 
   5   4   3        2.53        2.09      0.53 o 
   6   4   3        3.60        4.62      0.91 o 
   7   4   3      112.10      142.62     20.18 o 
   8   4   3       26.44       30.50      2.97 o 
  -6   5   3        0.92        1.61      1.56 o 
  -5   5   3        0.00       -0.17      0.83 o 
  -4   5   3        0.44        0.37      0.96 o 
  -3   5   3        0.28        0.62      0.60 o 
  -2   5   3        6.97        8.51      0.81 o 
  -1   5   3        4.41        4.46      0.95 o 
   0   5   3      202.36      213.51      3.36 o 
   1   5   3        1.47        1.47      0.55 o 
   2   5   3        3.84        4.14      0.62 o 
   3   5   3        3.29        0.45      1.93 o 
   4   5   3        0.50       -0.91      1.97 o 
   5   5   3        0.00       -0.09      1.48 o 
   6   5   3        1.03        3.97      3.41 o 
  -3   6   3        0.42        0.95      2.21 o 
  -2   6   3        7.42       12.11      3.24 o 
  -1   6   3        2.64        1.84      1.17 o 
   0   6   3        2.34        2.29      0.68 o 
   1   6   3       26.80       24.90      1.81 o 
   2   6   3        6.20        7.50      1.81 o 
   3   6   3        3.47        5.14      3.80 o 
 -10   0   4        1.23        1.11      1.97 o 
  -9   0   4       45.23       41.81      3.27 o 
  -8   0   4      943.94      935.64     19.75 o 
  -7   0   4      205.49      203.18      4.57 o 
  -6   0   4        4.34        2.32      1.16 o 
  -5   0   4      164.86      153.14      3.13 o 
  -4   0   4      226.33      224.47      6.30 o 
  -3   0   4       83.76       67.53      2.04 o 
  -2   0   4     2364.04     2362.40     37.29 o 
  -1   0   4      124.71       99.37      2.41 o 
   0   0   4     4185.55     4221.34     72.12 o 
   1   0   4       48.07       67.24      0.96 o 
   2   0   4     1657.96     1562.79     22.75 o 
   3   0   4     1032.04     1158.80     16.26 o 
   4   0   4     2207.43     2327.57     44.62 o 
   5   0   4      338.75      350.74      6.42 o 
   6   0   4       80.53       77.69      2.49 o 
   7   0   4      282.72      259.89      5.37 o 
   8   0   4       18.98       19.49      2.04 o 
   9   0   4       49.20       52.74      2.97 o 
  10   0   4       44.91       47.02      2.74 o 
 -10   1   4        4.59        4.46      1.50 o 
  -9   1   4        0.14       -0.19      0.95 o 
  -8   1   4       62.35       58.65      2.39 o 
  -7   1   4       81.73       98.28      8.44 o 
  -6   1   4      201.15      195.50      3.88 o 
  -5   1   4       72.82       68.92      2.80 o 
  -4   1   4      615.36      648.20      7.02 o 
  -3   1   4       30.20       22.92      1.12 o 
  -2   1   4     1467.36     1619.55     42.77 o 
  -1   1   4    15730.13    15868.03    271.19 o 
   0   1   4      228.85      193.89      1.97 o 
   1   1   4       12.61        7.09      0.41 o 
   2   1   4      993.28     1021.65     16.41 o 
   3   1   4       52.24       43.33      0.64 o 
   4   1   4        5.66        5.77      0.60 o 
   5   1   4      148.04      163.79      2.06 o 
   6   1   4       69.26       65.88      1.50 o 
   7   1   4        3.67        3.24      0.87 o 
   8   1   4       48.35       45.37      1.35 o 
   9   1   4       19.26       18.82      1.21 o 
  10   1   4        8.63        6.05      1.28 o 
 -10   2   4        0.16       -0.09      1.04 o 
  -9   2   4        3.44        3.29      1.44 o 
  -8   2   4       22.03       18.98      1.31 o 
  -7   2   4        0.84        1.89      1.40 o 
  -6   2   4       23.14       23.91      1.36 o 
  -5   2   4       60.62       62.96      1.70 o 
  -4   2   4        3.55        4.45      0.86 o 
  -3   2   4       28.82       33.53      1.10 o 
  -2   2   4      619.75      688.41      7.03 o 
  -1   2   4       35.63       34.26      1.80 o 
   0   2   4      534.27      564.88      5.71 o 
   1   2   4      164.56      183.61      7.18 o 
   2   2   4      155.98      168.05      1.85 o 
   3   2   4      208.49      194.78      2.14 o 
   4   2   4        4.98        4.83      0.98 o 
   5   2   4      165.04      153.58      3.38 o 
   6   2   4      305.49      287.11      4.47 o 
   7   2   4        5.87        7.39      2.15 o 
   8   2   4        0.49        0.21      0.55 o 
   9   2   4        5.44       11.52      2.96 o 
  10   2   4       44.14       51.94      3.42 o 
  -9   3   4       35.75       48.13      2.48 o 
  -8   3   4        7.56        9.27      1.46 o 
  -7   3   4       16.16       19.50      1.09 o 
  -6   3   4        1.31        2.44      0.87 o 
  -5   3   4       19.50       20.44      1.63 o 
  -4   3   4        7.57       11.19      1.06 o 
  -3   3   4        4.25        7.13      0.76 o 
  -2   3   4       74.32       81.86      1.37 o 
  -1   3   4       13.54       14.18      0.88 o 
   0   3   4      147.06      153.05      1.58 o 
   1   3   4       28.37       29.41      0.79 o 
   2   3   4       32.52       31.83      1.68 o 
   3   3   4       31.42       39.95      2.33 o 
   4   3   4      221.70      223.45      3.23 o 
   5   3   4        5.77        5.02      0.81 o 
   6   3   4       71.20       71.23      2.31 o 
   7   3   4      114.74      121.44      2.57 o 
   8   3   4        4.87        7.10      2.08 o 
   9   3   4        0.03       -0.08      1.42 o 
  -8   4   4        7.19        6.74      1.82 o 
  -7   4   4        4.19        3.03      1.19 o 
  -6   4   4        0.02        0.25      0.75 o 
  -5   4   4        1.72        1.63      0.74 o 
  -4   4   4      181.71      158.74      2.98 o 
  -3   4   4        4.31        4.77      0.69 o 
  -2   4   4        3.83        3.93      0.69 o 
  -1   4   4        7.08        9.53      0.78 o 
   0   4   4        7.75        6.19      0.77 o 
   1   4   4      108.13      111.45      2.02 o 
   2   4   4       12.38       15.01      1.14 o 
   3   4   4        0.00        0.77      1.58 o 
   4   4   4        1.98        1.93      1.53 o 
   5   4   4       24.92       23.95      0.94 o 
   6   4   4       81.86       76.40      3.84 o 
   7   4   4        0.76       -1.23      3.59 o 
   8   4   4       19.09       11.17      5.42 o 
  -6   5   4        5.88        4.84      1.41 o 
  -5   5   4       16.77       17.76      3.57 o 
  -4   5   4        6.96        7.10      0.88 o 
  -3   5   4        0.46        0.14      0.61 o 
  -2   5   4        1.71        1.00      0.61 o 
  -1   5   4       33.27       30.64      1.57 o 
   0   5   4      211.27      225.07      2.77 o 
   1   5   4       62.63       71.28      1.43 o 
   2   5   4        5.49        6.32      0.69 o 
   3   5   4       10.13        7.49      1.89 o 
   4   5   4        1.26       -0.79      1.61 o 
   5   5   4        4.16        5.31      2.73 o 
   6   5   4        0.09       -1.14      5.11 o 
  -3   6   4        2.43        3.18      4.09 o 
  -2   6   4        0.29        0.56      1.12 o 
  -1   6   4        6.70        4.55      1.12 o 
   0   6   4        0.34        0.46      0.78 o 
   1   6   4       10.79       10.32      2.19 o 
   2   6   4        8.76        9.12      1.97 o 
 -10   1   5        4.89        4.36      1.44 o 
  -9   1   5        7.58        6.43      1.39 o 
  -8   1   5        9.75       12.25      1.43 o 
  -7   1   5      459.31      465.61      6.28 o 
  -6   1   5       26.39       25.92      1.69 o 
  -5   1   5      121.77      120.27      2.52 o 
  -4   1   5       64.87       74.98      2.90 o 
  -3   1   5      980.35     1059.07     12.01 o 
  -2   1   5      340.00      319.39      6.28 o 
  -1   1   5     2506.92     2580.51     32.73 o 
   0   1   5      364.79      359.67     14.31 o 
   1   1   5       14.05       12.27      0.78 o 
   2   1   5       33.01       31.24      1.60 o 
   3   1   5     2227.57     2466.29     24.93 o 
   4   1   5       21.97       20.96      0.55 o 
   5   1   5       27.07       23.67      0.77 o 
   6   1   5       52.31       55.66      1.77 o 
   7   1   5        0.42       -0.43      0.69 o 
   8   1   5      115.83      103.27      2.13 o 
   9   1   5       96.95       95.90      2.44 o 
  10   1   5        1.35        0.42      0.80 o 
 -10   2   5        0.37        1.47      1.68 o 
  -9   2   5       12.19       12.77      1.58 o 
  -8   2   5       19.27       20.00      2.33 o 
  -7   2   5       23.67       21.40      1.41 o 
  -6   2   5       25.66       26.05      2.55 o 
  -5   2   5      109.24      110.38      2.21 o 
  -4   2   5       78.48       84.07      1.56 o 
  -3   2   5       18.30       15.40      1.78 o 
  -2   2   5      605.57      658.26      6.18 o 
  -1   2   5      802.60      809.29      8.07 o 
   0   2   5       67.06       62.63      0.76 o 
   1   2   5      651.43      646.78     15.43 o 
   2   2   5      163.15      169.97      3.93 o 
   3   2   5        0.05        0.29      0.70 o 
   4   2   5       28.27       28.68      1.78 o 
   5   2   5       81.60       74.01      1.56 o 
   6   2   5        2.74        4.24      0.62 o 
   7   2   5        0.01        0.32      0.41 o 
   8   2   5        0.49        0.50      0.52 o 
   9   2   5       58.19       66.95      2.14 o 
  10   2   5       13.61       14.38      2.53 o 
  -9   3   5        0.34       -0.02      0.90 o 
  -8   3   5        8.80       13.11      2.13 o 
  -7   3   5        2.20        3.65      1.12 o 
  -6   3   5       17.68       14.47      1.15 o 
  -5   3   5        9.40        9.14      0.91 o 
  -4   3   5       12.54       12.89      0.79 o 
  -3   3   5        7.76        9.85      0.95 o 
  -2   3   5        0.41       -0.04      0.43 o 
  -1   3   5       49.79       50.68      1.63 o 
   0   3   5        4.41        4.32      0.50 o 
   1   3   5      100.29      123.19      1.60 o 
   2   3   5      430.00      446.50      6.12 o 
   3   3   5       26.70       30.10      4.31 o 
   4   3   5      203.76      198.48      2.62 o 
   5   3   5      108.34       94.03      3.53 o 
   6   3   5      754.54      749.53     12.75 o 
   7   3   5       64.10       64.41      3.75 o 
   8   3   5       16.15       11.16      3.12 o 
   9   3   5        0.02       -0.38      1.53 o 
  -8   4   5        0.67        0.65      1.57 o 
  -7   4   5        1.97        2.09      1.29 o 
  -6   4   5        1.83        2.65      0.90 o 
  -5   4   5       58.36       49.94      1.48 o 
  -4   4   5       21.04       15.84      2.16 o 
  -3   4   5        1.87        1.58      0.67 o 
  -2   4   5        0.31        0.75      0.49 o 
  -1   4   5        0.51        0.73      0.50 o 
   0   4   5      514.26      517.25      4.77 o 
   1   4   5        6.88        6.52      0.67 o 
   2   4   5       10.71       12.96      0.77 o 
   3   4   5        0.23        0.11      1.12 o 
   4   4   5        0.67        0.51      1.36 o 
   5   4   5       14.75       16.07      2.91 o 
   6   4   5        1.62        1.33      2.22 o 
   7   4   5       23.24       26.12      3.16 o 
   8   4   5        3.04        3.33      2.42 o 
  -6   5   5        7.97        5.15      1.88 o 
  -5   5   5       15.54       11.98      3.65 o 
  -4   5   5        0.03       -0.62      0.66 o 
  -3   5   5        1.73        0.93      0.64 o 
  -2   5   5        2.58        2.09      0.67 o 
  -1   5   5       57.04       53.50      1.56 o 
   0   5   5        0.02       -0.38      0.56 o 
   1   5   5       91.00       97.11      1.51 o 
   2   5   5        6.69       10.94      1.92 o 
   3   5   5        2.60        1.14      2.16 o 
   4   5   5        3.99        4.31      3.45 o 
   5   5   5        7.37        8.84      2.84 o 
   6   5   5        0.06       -1.18      2.61 o 
  -2   6   5        1.91        1.54      0.77 o 
  -1   6   5        6.74        5.39      1.05 o 
   0   6   5        6.09        4.80      1.19 o 
   1   6   5        1.93        1.54      1.23 o 
   2   6   5        0.28        0.27      1.32 o 
 -10   0   6        2.19        2.81      2.25 o 
  -9   0   6      182.45      174.07      5.88 o 
  -8   0   6      803.95      801.24     18.30 o 
  -7   0   6      595.75      597.80     11.65 o 
  -6   0   6       10.15       14.76      3.18 o 
  -5   0   6      110.97      106.69      2.73 o 
  -4   0   6      207.91      225.66      3.97 o 
  -3   0   6       19.69       19.04      1.58 o 
  -2   0   6     1134.68     1073.74     15.66 o 
  -1   0   6     2071.10     2043.47     31.71 o 
   0   0   6        7.00       16.37      1.08 o 
   1   0   6     2559.63     2475.45     27.36 o 
   2   0   6       79.93       66.55      1.34 o 
   3   0   6       11.98       13.20      1.70 o 
   4   0   6     1332.39     1618.69     19.90 o 
   5   0   6        1.07        0.72      0.75 o 
   6   0   6       44.29       44.73      1.33 o 
   7   0   6        0.17        0.79      0.82 o 
   8   0   6       74.97       63.09      2.69 o 
   9   0   6       64.75       64.95      3.72 o 
  10   0   6        1.10        1.53      1.11 o 
 -10   1   6        2.28        3.48      1.34 o 
  -9   1   6        7.48        6.00      1.44 o 
  -8   1   6        0.86        1.39      1.18 o 
  -7   1   6        0.25       -0.41      1.07 o 
  -6   1   6        0.16        1.59      0.85 o 
  -5   1   6       81.21       77.39      2.06 o 
  -4   1   6       62.64       59.78      1.67 o 
  -3   1   6     1873.31     2007.39     23.66 o 
  -2   1   6     1123.84     1133.11     13.66 o 
  -1   1   6      111.90       92.23      1.75 o 
   0   1   6     3340.76     3368.64     32.79 o 
   1   1   6       14.20       11.44      0.68 o 
   2   1   6     1895.79     1942.86     18.56 o 
   3   1   6       66.16       97.14      1.18 o 
   4   1   6       13.55       14.31      0.67 o 
   5   1   6        3.79        3.50      0.74 o 
   6   1   6       13.74       17.22      0.91 o 
   7   1   6        3.86        2.99      0.72 o 
   8   1   6       12.01       14.59      2.29 o 
   9   1   6       22.23       22.23      2.36 o 
  10   1   6        0.11       -0.36      0.82 o 
 -10   2   6       19.02       21.70      2.09 o 
  -9   2   6        6.57        7.51      1.77 o 
  -8   2   6        0.67       -1.09      1.09 o 
  -7   2   6        0.46        0.89      1.09 o 
  -6   2   6       59.06       73.40      7.18 o 
  -5   2   6      204.15      195.17      3.30 o 
  -4   2   6      112.63      119.78      3.28 o 
  -3   2   6      480.25      473.75      5.35 o 
  -2   2   6      652.12      697.74     15.75 o 
  -1   2   6      194.84      220.24      2.81 o 
   0   2   6       29.10       42.30      0.84 o 
   1   2   6      412.43      406.31      4.30 o 
   2   2   6      838.18      934.59     11.60 o 
   3   2   6       15.89       20.00      1.52 o 
   4   2   6      192.99      172.50      6.76 o 
   5   2   6       47.37       44.17      1.01 o 
   6   2   6       18.47       19.97      1.77 o 
   7   2   6        0.83        1.69      0.87 o 
   8   2   6        6.20        5.34      1.17 o 
   9   2   6       37.39       40.12      2.43 o 
  -9   3   6        3.35        3.83      1.12 o 
  -8   3   6        1.65        2.46      1.38 o 
  -7   3   6       45.14       45.90      2.25 o 
  -6   3   6        9.31        5.77      1.42 o 
  -5   3   6        0.41        1.41      0.94 o 
  -4   3   6       16.41       15.99      0.86 o 
  -3   3   6       20.02       22.17      0.97 o 
  -2   3   6       18.27       17.20      1.03 o 
  -1   3   6       31.84       30.54      0.86 o 
   0   3   6       16.52       16.79      0.62 o 
   1   3   6       23.52       26.01      0.74 o 
   2   3   6        4.54        5.86      1.51 o 
   3   3   6        0.22       -1.02      1.70 o 
   4   3   6       26.54       31.69      3.89 o 
   5   3   6      419.47      409.43     13.11 o 
   6   3   6      285.94      152.47     15.33 o 
   7   3   6        2.78        3.08      0.62 o 
   8   3   6        0.00        0.19      1.37 o 
   9   3   6        0.43        0.09      1.57 o 
  -8   4   6        0.76       -0.32      1.25 o 
  -7   4   6        2.01        1.42      0.79 o 
  -6   4   6       18.95       17.81      1.32 o 
  -5   4   6       45.41       36.89      1.66 o 
  -4   4   6       13.67       13.25      1.43 o 
  -3   4   6       35.33       35.74      1.50 o 
  -2   4   6       11.70       13.83      1.05 o 
  -1   4   6      118.15      115.11      2.09 o 
   0   4   6        3.86        3.34      0.67 o 
   1   4   6        8.48        7.93      0.56 o 
   2   4   6       19.65       19.64      2.84 o 
   3   4   6        4.18        1.40      2.45 o 
   4   4   6       61.43       55.68      8.80 o 
   5   4   6        0.19       -1.02      1.68 o 
   6   4   6        0.30       -2.31      2.44 o 
   7   4   6        4.16        3.16      2.28 o 
  -6   5   6        0.69        0.68      1.29 o 
  -5   5   6        6.58        6.17      1.45 o 
  -4   5   6       24.46       25.29      1.22 o 
  -3   5   6        1.08        0.25      0.69 o 
  -2   5   6        5.43        5.00      0.87 o 
  -1   5   6        0.51        0.55      0.68 o 
   0   5   6       44.39       43.25      1.29 o 
   1   5   6       99.71      101.28      1.61 o 
   2   5   6        2.11        3.51      1.50 o 
   3   5   6       16.53       20.84      5.11 o 
   4   5   6        2.40        0.97      1.77 o 
   5   5   6       12.53       12.51      2.61 o 
   6   5   6        5.60        7.40      2.65 o 
  -2   6   6        0.00        0.47      0.75 o 
  -1   6   6        4.41        2.83      0.90 o 
   0   6   6        0.79        0.88      1.03 o 
   1   6   6        0.51       -0.42      1.54 o 
   2   6   6        0.29        0.06      1.17 o 
 -10   1   7        4.42        4.09      1.83 o 
  -9   1   7       38.01       38.69      2.03 o 
  -8   1   7      102.63      109.55      2.81 o 
  -7   1   7        0.24        0.27      0.90 o 
  -6   1   7       20.59       23.22      1.68 o 
  -5   1   7        1.84        1.77      0.84 o 
  -4   1   7       17.42       28.43      1.14 o 
  -3   1   7     1480.53     1612.00     17.99 o 
  -2   1   7      204.47      191.00      5.80 o 
  -1   1   7     2049.83     2137.80     24.04 o 
   0   1   7       13.84       16.20      0.97 o 
   1   1   7      611.13      632.32      6.86 o 
   2   1   7      230.23      270.33      8.59 o 
   3   1   7        8.58        3.70      0.60 o 
   4   1   7      174.04      193.58      3.85 o 
   5   1   7        6.36        6.67      0.60 o 
   6   1   7      119.44      103.74      1.68 o 
   7   1   7       11.03        9.55      0.97 o 
   8   1   7       86.66       82.04      1.94 o 
   9   1   7        2.14        3.31      0.93 o 
  10   1   7        0.31       -0.27      0.79 o 
 -10   2   7       38.53       47.09      3.14 o 
  -9   2   7        0.02       -0.53      1.01 o 
  -8   2   7        9.81        9.48      1.54 o 
  -7   2   7        0.06        0.44      0.81 o 
  -6   2   7       88.41       88.05      2.59 o 
  -5   2   7        0.89        1.19      0.95 o 
  -4   2   7       85.99       92.15      2.38 o 
  -3   2   7       16.34       22.29      3.18 o 
  -2   2   7     2438.07     2520.35     27.60 o 
  -1   2   7      504.90      525.53      4.78 o 
   0   2   7        9.69        8.50      0.66 o 
   1   2   7      423.02      476.85      3.66 o 
   2   2   7      508.94      601.74      8.37 o 
   3   2   7        2.59        2.41      0.87 o 
   4   2   7       91.01       91.02      9.88 o 
   5   2   7       97.17       88.57      1.59 o 
   6   2   7      123.56      122.30      4.34 o 
   7   2   7       16.52       16.68      0.80 o 
   8   2   7       10.96       10.09      1.15 o 
   9   2   7        0.34        0.10      0.71 o 
  -9   3   7       11.34       13.30      2.50 o 
  -8   3   7        4.65        4.99      1.28 o 
  -7   3   7       32.78       29.36      1.49 o 
  -6   3   7        0.78       -0.13      0.80 o 
  -5   3   7      112.63       97.35      2.32 o 
  -4   3   7        0.03       -0.11      0.71 o 
  -3   3   7        0.02       -0.31      0.58 o 
  -2   3   7        2.11        2.59      0.79 o 
  -1   3   7       65.83       69.34      1.25 o 
   0   3   7       94.36       93.95      2.19 o 
   1   3   7        5.15        5.38      0.45 o 
   2   3   7       20.75       17.24      1.37 o 
   3   3   7        6.96        9.63      1.69 o 
   4   3   7       74.73       73.93      4.83 o 
   5   3   7     1092.40     1066.60     19.47 o 
   6   3   7       62.06       60.30      3.44 o 
   7   3   7       74.77       73.63      3.75 o 
   8   3   7       27.39       25.86      5.05 o 
   9   3   7       47.79       59.54      4.89 o 
  -8   4   7        1.92        2.24      1.83 o 
  -7   4   7        2.42        1.96      0.77 o 
  -6   4   7        0.02        0.32      0.86 o 
  -5   4   7       28.48       27.86      1.70 o 
  -4   4   7        0.16        0.38      0.72 o 
  -3   4   7        1.25        1.09      0.80 o 
  -2   4   7       31.33       34.89      1.39 o 
  -1   4   7      791.17      825.69     11.37 o 
   0   4   7       13.83       13.89      0.75 o 
   1   4   7      152.73      154.51      2.83 o 
   2   4   7       15.25       17.52      2.58 o 
   3   4   7       33.65       29.02      2.37 o 
   4   4   7      123.20      129.72      5.00 o 
   5   4   7       35.29       39.14      3.69 o 
   6   4   7        8.44        9.80      2.40 o 
   7   4   7        2.68        4.91      2.36 o 
  -6   5   7        0.64        1.77      1.38 o 
  -5   5   7       13.40        8.89      1.26 o 
  -4   5   7       29.37       30.23      1.36 o 
  -3   5   7        0.69        0.47      0.92 o 
  -2   5   7        1.17        1.14      0.70 o 
  -1   5   7        3.46        4.74      0.73 o 
   0   5   7      110.96      110.59      1.75 o 
   1   5   7        1.29        1.48      0.65 o 
   2   5   7        3.83        5.93      1.47 o 
   3   5   7        2.75        2.70      1.81 o 
   4   5   7       12.96       11.78      2.49 o 
   5   5   7        0.23        2.84      3.07 o 
  -2   6   7        3.00        3.81      1.18 o 
  -1   6   7        3.93        3.20      0.99 o 
   0   6   7        0.31        0.05      1.39 o 
   1   6   7        1.01        0.72      1.43 o 
   2   6   7        4.06        4.09      3.07 o 
 -10   0   8        0.65        0.57      1.64 o 
  -9   0   8       58.54       69.39      4.25 o 
  -8   0   8      504.01      506.54     11.53 o 
  -7   0   8      301.10      283.58      6.10 o 
  -6   0   8       55.26       56.87      3.15 o 
  -5   0   8      505.67      493.85      9.22 o 
  -4   0   8      135.44      125.85      4.54 o 
  -3   0   8     1370.92     1423.78     33.44 o 
  -2   0   8        7.92        9.15      1.46 o 
  -1   0   8       71.93       73.75      3.17 o 
   0   0   8        0.28        0.68      0.81 o 
   1   0   8      465.86      496.89      5.88 o 
   2   0   8     1596.03     1603.38     19.05 o 
   3   0   8       34.94       48.41      1.85 o 
   4   0   8       98.85       87.52      2.90 o 
   5   0   8      512.85      477.15      7.40 o 
   6   0   8       10.45        8.44      1.03 o 
   7   0   8      602.55      514.68     11.47 o 
   8   0   8      247.51      254.31      4.85 o 
   9   0   8       39.38       29.32      1.96 o 
  10   0   8        7.14        8.22      1.68 o 
 -10   1   8        0.62       -0.59      1.38 o 
  -9   1   8       37.31       42.72      2.43 o 
  -8   1   8        1.91        0.92      1.21 o 
  -7   1   8        0.14        0.56      1.16 o 
  -6   1   8        0.38        0.26      0.82 o 
  -5   1   8       52.45       53.29      2.65 o 
  -4   1   8       71.24       69.51      2.04 o 
  -3   1   8       70.98       69.78      2.61 o 
  -2   1   8       46.44       38.50      2.46 o 
  -1   1   8       80.26       83.04      1.53 o 
   0   1   8      400.97      421.67     12.18 o 
   1   1   8      194.52      189.95      1.60 o 
   2   1   8      336.58      347.60      2.99 o 
   3   1   8      442.30      469.54      6.16 o 
   4   1   8      160.52      151.90      3.54 o 
   5   1   8       28.51       23.64      1.07 o 
   6   1   8       35.46       30.83      3.54 o 
   7   1   8        0.28        0.11      0.62 o 
   8   1   8        0.55        0.35      0.79 o 
   9   1   8        9.45       10.62      1.12 o 
  10   1   8        0.29        0.20      0.86 o 
  -9   2   8        1.82        3.17      1.26 o 
  -8   2   8       18.32       20.71      1.53 o 
  -7   2   8        0.72        1.73      1.41 o 
  -6   2   8        6.31        4.12      1.13 o 
  -5   2   8       11.11       12.51      1.20 o 
  -4   2   8        0.50        0.60      0.79 o 
  -3   2   8        7.85        9.50      1.04 o 
  -2   2   8     2960.08     3116.93     34.69 o 
  -1   2   8       39.98       35.81      1.36 o 
   0   2   8        1.45        0.68      0.40 o 
   1   2   8      213.78      292.28      6.00 o 
   2   2   8       12.99       16.27      0.70 o 
   3   2   8        3.56        2.99      0.91 o 
   4   2   8       78.00       82.32      2.68 o 
   5   2   8       73.62       66.19      2.14 o 
   6   2   8      239.60      239.10      4.57 o 
   7   2   8       69.70       64.26      1.05 o 
   8   2   8        0.04       -0.15      0.45 o 
   9   2   8        0.12       -1.88      1.88 o 
  -9   3   8        4.64        7.25      1.31 o 
  -8   3   8        0.05        0.62      1.30 o 
  -7   3   8       16.90       23.98      1.63 o 
  -6   3   8        5.60        5.55      1.55 o 
  -5   3   8       56.38       41.77      2.09 o 
  -4   3   8        6.81        6.87      1.07 o 
  -3   3   8      153.27      162.35      2.39 o 
  -2   3   8       71.73       91.15      8.30 o 
  -1   3   8      127.40      135.91      2.40 o 
   0   3   8       94.55       84.67      1.50 o 
   1   3   8       37.19       41.44      0.69 o 
   2   3   8       25.90       26.94      1.72 o 
   3   3   8       41.58       40.66      2.12 o 
   4   3   8       40.41       34.66      5.45 o 
   5   3   8       19.88       80.05     40.70 o 
   6   3   8       17.56       15.71      3.46 o 
   7   3   8       75.28       74.13      7.32 o 
   8   3   8       38.76       42.99      3.43 o 
  -7   4   8       10.97       10.61      1.65 o 
  -6   4   8        0.01       -0.40      0.75 o 
  -5   4   8        0.71        1.14      0.88 o 
  -4   4   8        0.18        1.16      0.80 o 
  -3   4   8       21.82       26.13      1.34 o 
  -2   4   8      117.99      112.58      1.96 o 
  -1   4   8      150.40      154.30      2.63 o 
   0   4   8       94.43       99.37      1.66 o 
   1   4   8       11.19       10.84      0.87 o 
   2   4   8        2.45        2.02      1.00 o 
   3   4   8       72.84       79.11      3.94 o 
   4   4   8        5.60        3.71      3.45 o 
   5   4   8      101.96      101.81      5.04 o 
   6   4   8        4.27        4.39      3.81 o 
   7   4   8        0.04       -1.20      2.04 o 
  -5   5   8        3.99        2.89      1.00 o 
  -4   5   8        0.27        0.41      0.83 o 
  -3   5   8        0.11        0.66      0.69 o 
  -2   5   8        0.97        1.01      0.70 o 
  -1   5   8       31.74       30.90      1.17 o 
   0   5   8        0.30       -0.02      0.61 o 
   1   5   8        2.29        2.94      0.51 o 
   2   5   8        7.98        8.57      1.61 o 
   3   5   8        4.34        4.82      2.34 o 
   4   5   8       80.54       84.15      6.66 o 
   5   5   8       14.14       11.06      2.69 o 
  -1   6   8        0.34        1.22      1.16 o 
   0   6   8        0.01        0.96      1.15 o 
   1   6   8        0.00        0.23      1.21 o 
 -10   1   9        0.01       -0.03      1.25 o 
  -9   1   9      232.91      237.07      5.76 o 
  -8   1   9        3.34        3.63      1.36 o 
  -7   1   9        2.79        1.29      0.98 o 
  -6   1   9        0.62        0.77      0.98 o 
  -5   1   9       21.95       24.41      1.35 o 
  -4   1   9        8.10        9.57      1.09 o 
  -3   1   9       65.63       72.96      1.57 o 
  -2   1   9        6.09        4.20      0.93 o 
  -1   1   9        0.31        3.19      0.65 o 
   0   1   9     1623.19     1534.93     14.81 o 
   1   1   9       97.95      103.03      1.20 o 
   2   1   9       24.49       35.26      0.68 o 
   3   1   9      882.19      940.46      7.94 o 
   4   1   9        5.76        4.77      0.52 o 
   5   1   9       52.09       48.80      2.39 o 
   6   1   9       30.25       28.30      1.12 o 
   7   1   9       35.35       30.37      1.19 o 
   8   1   9       32.45       29.93      1.66 o 
   9   1   9        6.50        4.45      1.13 o 
  10   1   9        0.02       -0.33      0.82 o 
  -9   2   9        8.76        9.78      1.88 o 
  -8   2   9       10.69        9.02      1.85 o 
  -7   2   9        3.52        1.95      1.02 o 
  -6   2   9        1.10        1.70      0.91 o 
  -5   2   9        6.39        5.27      1.12 o 
  -4   2   9       34.37       35.43      1.87 o 
  -3   2   9      501.20      542.33      6.21 o 
  -2   2   9      462.04      462.75      4.80 o 
  -1   2   9      581.34      591.48      6.59 o 
   0   2   9        2.58        6.02      0.71 o 
   1   2   9     1087.97     1187.19     11.38 o 
   2   2   9      275.71      273.73      4.13 o 
   3   2   9       11.29       11.27      0.79 o 
   4   2   9        0.02        0.18      1.03 o 
   5   2   9      720.86      717.86      8.44 o 
   6   2   9       63.57       65.29      3.26 o 
   7   2   9        0.47        0.77      0.36 o 
   8   2   9       17.39       16.86      0.94 o 
   9   2   9        0.06       -0.64      1.93 o 
  -9   3   9        0.51       -0.95      1.74 o 
  -8   3   9       10.19        6.46      1.57 o 
  -7   3   9       28.49       29.67      1.67 o 
  -6   3   9      231.34      206.13      4.39 o 
  -5   3   9       51.37       37.89      1.66 o 
  -4   3   9       10.66       11.72      1.16 o 
  -3   3   9       32.65       32.75      1.88 o 
  -2   3   9      186.44      184.13      3.12 o 
  -1   3   9       71.06       66.02      2.03 o 
   0   3   9       42.11       44.16      0.98 o 
   1   3   9        2.63        3.45      0.39 o 
   2   3   9       16.51       20.31      2.36 o 
   3   3   9       41.44       35.30      2.73 o 
   4   3   9       10.34        8.60      2.21 o 
   5   3   9        1.52        1.04      1.91 o 
   6   3   9       64.04       67.99      3.41 o 
   7   3   9       14.53       16.94      3.23 o 
   8   3   9       59.61       69.88      4.87 o 
  -7   4   9        0.03       -0.63      1.08 o 
  -6   4   9        0.57        0.72      0.81 o 
  -5   4   9        9.30        9.57      1.22 o 
  -4   4   9        0.26       -0.56      0.83 o 
  -3   4   9        5.77        6.01      0.94 o 
  -2   4   9       15.10       12.89      1.04 o 
  -1   4   9        0.75        3.97      1.73 o 
   0   4   9      547.93      584.62      5.36 o 
   1   4   9       12.02       12.45      1.47 o 
   2   4   9       35.39       36.61      2.05 o 
   3   4   9       89.07       92.91      5.51 o 
   4   4   9      179.68      182.95      5.58 o 
   5   4   9       29.44       26.01      2.93 o 
   6   4   9        2.44        2.33      2.01 o 
   7   4   9        0.70        0.09      2.22 o 
  -5   5   9        1.28        1.35      0.86 o 
  -4   5   9        2.79        1.25      0.91 o 
  -3   5   9        1.90        1.24      0.79 o 
  -2   5   9        7.35        8.25      1.03 o 
  -1   5   9        7.56        4.84      1.15 o 
   0   5   9        0.53        0.91      0.71 o 
   1   5   9        0.84        1.43      0.94 o 
   2   5   9        3.03        4.57      2.57 o 
   3   5   9       24.71       18.02      2.77 o 
   4   5   9        9.29        7.42      2.48 o 
   5   5   9        6.10        5.71      2.45 o 
 -10   0  10        0.59        0.69      1.81 o 
  -9   0  10       11.79       18.72      3.09 o 
  -8   0  10       37.34       33.89      2.77 o 
  -7   0  10        0.29        1.19      1.48 o 
  -6   0  10      120.03      126.00      3.69 o 
  -5   0  10        3.64        6.44      2.03 o 
  -4   0  10     2740.14     2829.65     50.34 o 
  -3   0  10        5.39       10.53      1.75 o 
  -2   0  10      493.71      437.89      8.55 o 
  -1   0  10     1127.98     1099.96     17.11 o 
   0   0  10      199.88      211.29      3.45 o 
   1   0  10      592.02      551.82      6.18 o 
   2   0  10      474.74      464.66      5.33 o 
   3   0  10      155.48      157.93      1.98 o 
   4   0  10      101.53       94.00      1.91 o 
   5   0  10       41.78       43.27      1.47 o 
   6   0  10       20.78       16.76      1.82 o 
   7   0  10       72.55       59.23      3.13 o 
   8   0  10      149.63      123.18      3.07 o 
   9   0  10        0.03        1.16      1.12 o 
  10   0  10       59.00       79.53      6.76 o 
 -10   1  10       38.70       44.01      3.31 o 
  -9   1  10       60.14       58.34      2.64 o 
  -8   1  10       67.16       66.14      2.43 o 
  -7   1  10        1.74        0.67      1.41 o 
  -6   1  10       53.68       55.01      2.22 o 
  -5   1  10        8.15        8.23      1.90 o 
  -4   1  10       13.94       13.33      1.28 o 
  -3   1  10       12.04        9.31      0.98 o 
  -2   1  10      464.33      444.80      6.18 o 
  -1   1  10        7.08        9.26      0.93 o 
   0   1  10       26.75       24.99      2.38 o 
   1   1  10     1033.09     1190.61     10.16 o 
   2   1  10        0.24        0.23      0.38 o 
   3   1  10      152.84      169.93      2.16 o 
   4   1  10      123.02      132.95      4.34 o 
   5   1  10       31.22       31.35      1.12 o 
   6   1  10       13.48       21.12      1.05 o 
   7   1  10       21.57       18.35      1.04 o 
   8   1  10       45.92       50.60      2.49 o 
   9   1  10        9.46        8.37      1.51 o 
  -9   2  10       10.30       10.10      2.17 o 
  -8   2  10        0.88        0.86      1.07 o 
  -7   2  10       26.96       23.42      2.33 o 
  -6   2  10        4.17        3.73      1.28 o 
  -5   2  10        0.34        0.29      0.83 o 
  -4   2  10        1.37        2.16      0.98 o 
  -3   2  10      140.51      140.50      4.36 o 
  -2   2  10      204.36      212.05      2.64 o 
  -1   2  10      484.62      468.28      4.91 o 
   0   2  10        8.14        9.85      0.75 o 
   1   2  10      105.37      101.27      1.41 o 
   2   2  10       51.50       61.35      0.88 o 
   3   2  10       31.92       36.42      0.66 o 
   4   2  10      148.05      133.92      5.79 o 
   5   2  10      817.94      775.19     10.29 o 
   6   2  10       32.90       27.28      1.59 o 
   7   2  10       17.91       13.97      0.73 o 
   8   2  10        8.54       13.02      2.54 o 
   9   2  10        5.32        4.32      3.01 o 
  -8   3  10        1.02        0.73      1.41 o 
  -7   3  10        5.85        5.27      1.21 o 
  -6   3  10       16.70       10.82      1.92 o 
  -5   3  10        6.46        4.95      1.11 o 
  -4   3  10      119.46      112.82      3.39 o 
  -3   3  10      106.61       97.90      2.57 o 
  -2   3  10       52.61       49.50      2.59 o 
  -1   3  10      146.89      152.45      2.49 o 
   0   3  10        7.86       10.01      0.71 o 
   1   3  10        4.13        2.13      0.44 o 
   2   3  10        1.16        0.31      0.38 o 
   3   3  10       62.64       67.29      2.31 o 
   4   3  10       20.12       25.28      2.79 o 
   5   3  10       32.62       33.46      2.61 o 
   6   3  10       29.15       27.49      2.69 o 
   7   3  10       11.94       11.15      2.82 o 
   8   3  10        0.02        0.77      2.31 o 
  -7   4  10        4.70        1.87      1.52 o 
  -6   4  10        9.70       10.49      1.33 o 
  -5   4  10        0.86        0.95      1.10 o 
  -4   4  10        0.12       -0.98      1.12 o 
  -3   4  10       11.90        8.19      1.44 o 
  -2   4  10        5.60        4.37      0.85 o 
  -1   4  10      136.93      129.15      4.98 o 
   0   4  10       72.35       68.05      1.36 o 
   1   4  10        0.07        0.02      0.38 o 
   2   4  10        9.04        8.32      1.30 o 
   3   4  10       15.35       13.01      1.88 o 
   4   4  10      179.16      176.95     14.82 o 
   5   4  10        8.99        7.35      2.83 o 
   6   4  10        0.06        0.11      2.27 o 
   7   4  10        1.55        3.09      2.32 o 
  -5   5  10        1.65        1.28      1.36 o 
  -4   5  10        3.91        1.19      0.98 o 
  -3   5  10        0.36        0.32      0.87 o 
  -2   5  10       32.99       35.73      1.35 o 
  -1   5  10       71.07       68.64      1.46 o 
   0   5  10       18.01       20.57      1.32 o 
   1   5  10       12.95       18.59      2.75 o 
   2   5  10        0.19        0.58      1.25 o 
   3   5  10       12.21       13.04      2.36 o 
   4   5  10        3.18        5.13      1.90 o 
   5   5  10        5.16        5.34      2.98 o 
 -10   1  11       19.12       21.76      2.25 o 
  -9   1  11       28.01       27.11      2.59 o 
  -8   1  11       84.36       84.82      3.35 o 
  -7   1  11        8.59        7.06      1.32 o 
  -6   1  11       11.10       10.17      1.31 o 
  -5   1  11       73.67       80.13      2.31 o 
  -4   1  11      269.23      260.99      6.04 o 
  -3   1  11       97.75      112.01      2.48 o 
  -2   1  11        4.03        4.39      0.91 o 
  -1   1  11        9.38        7.98      0.71 o 
   0   1  11      169.11      234.16      3.29 o 
   1   1  11      465.58      543.38      5.94 o 
   2   1  11       53.57       43.43      2.42 o 
   3   1  11       15.93       13.68      0.64 o 
   4   1  11      164.11      141.30      1.74 o 
   5   1  11      116.21      116.19      1.71 o 
   6   1  11      291.08      254.85      2.86 o 
   7   1  11       12.35       14.94      1.20 o 
   8   1  11       10.03        7.74      1.27 o 
   9   1  11       16.04       16.92      1.28 o 
  -9   2  11       24.84       26.13      2.15 o 
  -8   2  11        1.48        2.17      1.20 o 
  -7   2  11        2.11        1.72      1.10 o 
  -6   2  11       28.78       22.85      1.53 o 
  -5   2  11        0.27        1.05      1.01 o 
  -4   2  11       47.41       47.72      1.64 o 
  -3   2  11       42.06       44.06      2.52 o 
  -2   2  11      180.53      200.36      2.71 o 
  -1   2  11       87.89       82.55      2.62 o 
   0   2  11       94.21       99.33      1.74 o 
   1   2  11      180.55      189.64      2.41 o 
   2   2  11        0.48        1.76      0.53 o 
   3   2  11      215.08      221.34      2.56 o 
   4   2  11      184.86      181.52      4.53 o 
   5   2  11       68.19       69.20      1.04 o 
   6   2  11      184.91      183.46      3.82 o 
   7   2  11       11.58        8.29      0.44 o 
   8   2  11        4.37        3.48      1.83 o 
   9   2  11       11.04       13.30      3.09 o 
  -8   3  11        0.82        2.55      1.24 o 
  -7   3  11       16.11       18.29      1.97 o 
  -6   3  11       11.89        9.65      1.16 o 
  -5   3  11        0.34        0.93      0.94 o 
  -4   3  11        5.03        6.51      1.10 o 
  -3   3  11     1029.33     1019.99     11.43 o 
  -2   3  11     1068.01     1042.82     12.86 o 
  -1   3  11       51.32       52.97      2.13 o 
   0   3  11       51.61       54.42      2.11 o 
   1   3  11        8.54        9.52      0.58 o 
   2   3  11        0.48        0.59      0.35 o 
   3   3  11       22.07       22.93      1.82 o 
   4   3  11        0.00       -0.47      1.36 o 
   5   3  11        9.53       10.12      2.08 o 
   6   3  11        2.02        2.83      1.79 o 
   7   3  11       16.64       19.31      3.33 o 
   8   3  11       12.33       23.31      3.80 o 
  -7   4  11        0.33        0.32      0.90 o 
  -6   4  11        0.03        0.01      0.83 o 
  -5   4  11        3.28        2.43      1.40 o 
  -4   4  11       15.24       13.25      1.91 o 
  -3   4  11        0.26       -0.82      1.06 o 
  -2   4  11        9.12        9.25      0.99 o 
  -1   4  11       87.66       93.83      2.71 o 
   0   4  11        1.12        0.79      0.49 o 
   1   4  11       21.50       25.25      0.94 o 
   2   4  11        0.02       -0.11      0.91 o 
   3   4  11      222.66      211.04     12.96 o 
   4   4  11      370.98      344.20     40.59 o 
   5   4  11       20.62       22.50      3.35 o 
   6   4  11        2.49        2.13      3.57 o 
   7   4  11       18.41       26.46     15.50 o 
  -5   5  11        2.82        2.56      1.50 o 
  -4   5  11        1.82        0.99      1.03 o 
  -3   5  11        5.67        4.45      1.06 o 
  -2   5  11        0.05       -0.33      0.68 o 
  -1   5  11        2.44        1.66      0.86 o 
   0   5  11       13.62       13.45      1.00 o 
   1   5  11        0.01        0.18      0.98 o 
   2   5  11       22.42       26.02      2.23 o 
   3   5  11       35.52       36.94      2.63 o 
   4   5  11       21.08       22.63      2.73 o 
   5   5  11        0.06        1.02      3.07 o 
 -10   0  12       27.72       33.12      6.76 o 
  -9   0  12        9.32        8.77      2.92 o 
  -8   0  12        0.00        0.30      1.96 o 
  -7   0  12        0.04        0.72      1.59 o 
  -6   0  12        1.76        2.33      1.56 o 
  -5   0  12       91.37       95.88      3.29 o 
  -4   0  12        9.73       12.65      2.44 o 
  -3   0  12        9.50        6.47      1.45 o 
  -2   0  12       17.11       15.66      1.85 o 
  -1   0  12     1024.01     1073.77     16.54 o 
   0   0  12        9.64       11.15      1.04 o 
   1   0  12      155.37      150.02      2.79 o 
   2   0  12       38.96       30.90      1.48 o 
   3   0  12       46.03       38.13      1.36 o 
   4   0  12        0.57        0.27      0.57 o 
   5   0  12       32.38       27.01      1.34 o 
   6   0  12       28.09       25.96      1.42 o 
   7   0  12      128.70      105.71      2.63 o 
   8   0  12        6.71        5.29      1.23 o 
   9   0  12        1.47        1.55      1.42 o 
  -9   1  12       43.10       45.22      2.96 o 
  -8   1  12       19.99       15.94      1.79 o 
  -7   1  12        2.25        1.36      1.19 o 
  -6   1  12       40.30       36.47      1.93 o 
  -5   1  12       19.54       17.37      1.47 o 
  -4   1  12        5.95        7.47      1.27 o 
  -3   1  12        0.37        0.42      0.76 o 
  -2   1  12        6.68        6.40      0.92 o 
  -1   1  12        4.81        6.22      0.74 o 
   0   1  12      341.13      381.84      4.04 o 
   1   1  12      390.02      403.45      4.05 o 
   2   1  12        0.49        0.86      0.35 o 
   3   1  12       51.27       51.05      1.14 o 
   4   1  12      520.16      495.45      4.35 o 
   5   1  12      343.74      343.20      3.72 o 
   6   1  12       17.06       11.41      1.00 o 
   7   1  12      108.51      104.05      2.55 o 
   8   1  12        9.09        7.53      0.96 o 
   9   1  12        0.13        0.03      0.68 o 
  -9   2  12        0.19       -0.25      1.11 o 
  -8   2  12        1.02        3.45      1.51 o 
  -7   2  12       18.75       14.10      1.92 o 
  -6   2  12      107.07       87.83      4.20 o 
  -5   2  12       11.24       12.50      1.35 o 
  -4   2  12        5.38        6.35      1.25 o 
  -3   2  12        4.92        6.81      1.15 o 
  -2   2  12        0.23        1.39      0.74 o 
  -1   2  12      110.14       96.76      2.64 o 
   0   2  12       27.62       31.52      1.09 o 
   1   2  12       14.34       12.09      0.68 o 
   2   2  12      638.50      656.98      6.60 o 
   3   2  12        1.69        0.92      0.34 o 
   4   2  12        5.02        5.12      0.43 o 
   5   2  12       20.42       19.11      1.03 o 
   6   2  12      182.11      168.72      2.33 o 
   7   2  12       15.19       15.02      0.83 o 
   8   2  12       88.77       97.05      3.81 o 
   9   2  12        0.01        0.50      1.63 o 
  -8   3  12        4.95        4.50      1.39 o 
  -7   3  12        0.03       -0.79      1.02 o 
  -6   3  12        2.34        2.01      1.13 o 
  -5   3  12        0.07       -0.16      0.83 o 
  -4   3  12        9.20        8.08      1.17 o 
  -3   3  12      149.39      148.02      5.73 o 
  -2   3  12      457.01      447.98      5.90 o 
  -1   3  12      385.11      388.92      5.40 o 
   0   3  12        2.81        1.51      0.60 o 
   1   3  12        0.00        0.37      0.42 o 
   2   3  12        0.39       -0.19      0.29 o 
   3   3  12        1.87        2.07      1.14 o 
   4   3  12        3.18        3.62      1.90 o 
   5   3  12       18.17       21.31      2.40 o 
   6   3  12        9.52        8.52      2.12 o 
   7   3  12       13.90       19.98      2.72 o 
   8   3  12        0.04       -0.48      1.79 o 
  -7   4  12       14.77        9.82      1.47 o 
  -6   4  12        3.01        1.26      1.05 o 
  -5   4  12        6.66        5.79      1.59 o 
  -4   4  12       12.35        7.80      1.83 o 
  -3   4  12        7.16        9.19      1.34 o 
  -2   4  12        2.68        2.90      0.84 o 
  -1   4  12       11.77       12.26      1.32 o 
   0   4  12        3.96        2.89      0.87 o 
   1   4  12        7.37        7.69      0.46 o 
   2   4  12        5.83        4.78      1.27 o 
   3   4  12       17.61       14.80      1.89 o 
   4   4  12        7.39        7.76      2.27 o 
   5   4  12       15.42       17.25      3.39 o 
   6   4  12        9.92        8.06      2.57 o 
  -5   5  12        0.26       -0.23      2.95 o 
  -4   5  12       28.25       35.94      5.90 o 
  -3   5  12       13.32       15.69      1.57 o 
  -2   5  12        0.36        0.61      0.73 o 
  -1   5  12       11.74       13.38      1.47 o 
   0   5  12       13.72       14.91      1.43 o 
   1   5  12        0.01        0.96      1.18 o 
   2   5  12       58.87       60.27      2.56 o 
   3   5  12        0.19       -0.04      1.82 o 
   4   5  12       30.91       31.09      3.12 o 
  -9   1  13       26.49       30.94      2.31 o 
  -8   1  13        5.81        5.21      1.64 o 
  -7   1  13       21.43       21.24      4.05 o 
  -6   1  13        6.89        6.48      1.61 o 
  -5   1  13      272.04      272.76      5.34 o 
  -4   1  13       40.04       47.14      2.19 o 
  -3   1  13       38.73       33.70      1.64 o 
  -2   1  13       35.41       37.87      1.54 o 
  -1   1  13        0.10        0.08      0.59 o 
   0   1  13      632.21      670.95      6.66 o 
   1   1  13      132.30      143.96      1.83 o 
   2   1  13       13.76       17.64      0.67 o 
   3   1  13       87.44       88.64      1.66 o 
   4   1  13      804.06      781.58      7.39 o 
   5   1  13       29.05       33.84      2.12 o 
   6   1  13       94.86       86.40      1.42 o 
   7   1  13       57.20       47.09      1.37 o 
   8   1  13        0.04        0.23      0.62 o 
   9   1  13        6.78        9.11      1.28 o 
  -9   2  13        0.31       -0.22      1.68 o 
  -8   2  13        7.33        6.23      1.69 o 
  -7   2  13       53.32       48.46      2.16 o 
  -6   2  13       43.56       37.23      3.28 o 
  -5   2  13        4.55        3.69      1.11 o 
  -4   2  13        1.33        1.44      1.04 o 
  -3   2  13        1.68        1.18      0.86 o 
  -2   2  13      158.92      167.24      3.17 o 
  -1   2  13        2.18        3.23      1.32 o 
   0   2  13       45.35       55.98      1.75 o 
   1   2  13        0.09        0.13      0.62 o 
   2   2  13      183.13      186.03      5.63 o 
   3   2  13        8.24        7.42      1.04 o 
   4   2  13       17.38       18.80      0.59 o 
   5   2  13      187.29      193.40      3.14 o 
   6   2  13        8.26        6.57      0.73 o 
   7   2  13       59.90       58.73      1.17 o 
   8   2  13        0.67        1.28      1.66 o 
  -8   3  13        4.70        1.64      1.49 o 
  -7   3  13        0.00        0.27      1.10 o 
  -6   3  13        1.24        0.99      1.03 o 
  -5   3  13        1.60        0.54      0.93 o 
  -4   3  13      205.76      197.27      3.48 o 
  -3   3  13      132.42      121.69      2.49 o 
  -2   3  13      312.85      309.53      4.59 o 
  -1   3  13      445.42      448.51      6.22 o 
   0   3  13       60.72       62.61      1.74 o 
   1   3  13      166.44      153.47      1.52 o 
   2   3  13        6.40        8.39      0.45 o 
   3   3  13        7.41        5.13      1.20 o 
   4   3  13       16.65       21.50      1.92 o 
   5   3  13        2.86        2.35      2.10 o 
   6   3  13        8.01        5.60      2.90 o 
   7   3  13        0.07       -0.30      2.08 o 
  -7   4  13       11.19       14.99      2.84 o 
  -6   4  13        0.07        1.89      1.03 o 
  -5   4  13       14.42       13.00      1.30 o 
  -4   4  13       10.44        9.55      1.67 o 
  -3   4  13        2.62        1.75      1.10 o 
  -2   4  13       51.61       56.58      1.47 o 
  -1   4  13        0.13        0.45      0.60 o 
   0   4  13        9.07       10.01      0.69 o 
   1   4  13        7.77        6.65      0.51 o 
   2   4  13        8.28        6.18      1.41 o 
   3   4  13       65.38       62.37      2.49 o 
   4   4  13       29.62       30.55      3.29 o 
   5   4  13        3.60        4.82      1.86 o 
   6   4  13        6.20        5.41      2.48 o 
  -4   5  13       27.85       32.58      4.31 o 
  -3   5  13        0.23        1.49      1.03 o 
  -2   5  13        0.01        1.39      0.84 o 
  -1   5  13       14.01       14.56      1.26 o 
   0   5  13        0.03       -0.34      0.74 o 
   1   5  13        0.85        0.48      1.28 o 
   2   5  13        8.03        7.08      2.37 o 
   3   5  13       32.69       31.21      3.27 o 
   4   5  13       18.30       16.81      2.47 o 
  -9   0  14        3.10        4.02      2.29 o 
  -8   0  14        6.27        3.03      1.97 o 
  -7   0  14       19.03       23.11      2.57 o 
  -6   0  14       60.65       63.14      3.09 o 
  -5   0  14       60.46       55.68      3.58 o 
  -4   0  14       39.88       56.93      4.66 o 
  -3   0  14      133.21      139.23      3.77 o 
  -2   0  14        1.13        1.19      1.55 o 
  -1   0  14        4.14        4.99      1.60 o 
   0   0  14     2148.61     2492.55     34.60 o 
   1   0  14       12.04        9.69      0.90 o 
   2   0  14        0.90        0.20      0.65 o 
   3   0  14      461.90      441.81      5.39 o 
   4   0  14       56.85       60.10      1.80 o 
   5   0  14      152.51      161.52      3.58 o 
   6   0  14        2.88        2.61      0.97 o 
   7   0  14       14.65       18.38      1.31 o 
   8   0  14       54.06       53.10      2.35 o 
   9   0  14        8.59        6.99      1.23 o 
  -9   1  14        2.27        3.80      1.79 o 
  -8   1  14       17.82       22.29      2.13 o 
  -7   1  14       20.03       22.55      2.24 o 
  -6   1  14        7.14        8.66      1.43 o 
  -5   1  14      152.81      144.97      3.02 o 
  -4   1  14        0.61       -0.79      1.19 o 
  -3   1  14        0.04        1.25      1.03 o 
  -2   1  14      171.03      167.96      4.59 o 
  -1   1  14       29.59       32.16      1.68 o 
   0   1  14        0.61       -0.54      0.62 o 
   1   1  14       50.57       43.93      1.42 o 
   2   1  14       84.13       85.03      1.75 o 
   3   1  14       86.72       89.80      1.46 o 
   4   1  14      669.21      637.26      7.03 o 
   5   1  14       88.65       89.82      2.45 o 
   6   1  14       81.94       70.69      1.34 o 
   7   1  14      100.60       93.08      1.83 o 
   8   1  14        4.58        5.50      0.75 o 
   9   1  14       19.82       29.33      1.53 o 
  -9   2  14       39.16       39.41      3.04 o 
  -8   2  14        3.00        1.03      1.43 o 
  -7   2  14       12.03        8.28      1.86 o 
  -6   2  14        3.28        3.29      1.49 o 
  -5   2  14        2.32        2.30      1.31 o 
  -4   2  14       39.20       41.73      1.74 o 
  -3   2  14      656.33      620.43      7.14 o 
  -2   2  14       63.47       59.63      2.45 o 
  -1   2  14      107.83      107.80      2.10 o 
   0   2  14        0.77        1.48      0.68 o 
   1   2  14       18.77       20.99      1.15 o 
   2   2  14       24.99       21.12      1.08 o 
   3   2  14       10.09        7.56      0.96 o 
   4   2  14        2.56        1.94      0.49 o 
   5   2  14       58.17       54.92      1.33 o 
   6   2  14       10.23       10.40      0.87 o 
   7   2  14        0.57       -0.35      1.79 o 
   8   2  14        0.40       -0.68      1.92 o 
  -8   3  14        0.00        0.71      1.31 o 
  -7   3  14        2.82        1.90      1.33 o 
  -6   3  14        0.01        0.47      0.90 o 
  -5   3  14        0.00        0.91      1.04 o 
  -4   3  14        3.38        4.81      1.19 o 
  -3   3  14       69.17       66.67      2.11 o 
  -2   3  14       41.22       39.88      4.01 o 
  -1   3  14       91.11       85.11      2.10 o 
   0   3  14       57.35       55.17      1.41 o 
   1   3  14        2.66        1.69      0.31 o 
   2   3  14        1.77        0.91      0.40 o 
   3   3  14       70.54       66.75      2.50 o 
   4   3  14        0.94        1.30      1.22 o 
   5   3  14        0.35        0.44      1.24 o 
   6   3  14        2.19        3.34      1.92 o 
   7   3  14        0.07        1.63      2.23 o 
  -6   4  14        1.75        1.50      1.12 o 
  -5   4  14       21.38       19.17      1.57 o 
  -4   4  14       45.14       36.26      2.73 o 
  -3   4  14      122.68      122.53      2.94 o 
  -2   4  14        2.14        2.54      1.19 o 
  -1   4  14        3.98        3.72      0.81 o 
   0   4  14        2.26        1.99      0.51 o 
   1   4  14        1.65        1.44      0.35 o 
   2   4  14       32.16       28.90      2.67 o 
   3   4  14        0.24       -0.08      1.22 o 
   4   4  14        0.52        1.10      1.53 o 
   5   4  14        0.00        1.16      1.62 o 
   6   4  14       20.14       32.38      2.82 o 
  -4   5  14       13.16       11.24      2.11 o 
  -3   5  14        7.58        6.94      1.21 o 
  -2   5  14        0.66        0.66      0.98 o 
  -1   5  14        0.05        0.67      0.77 o 
   0   5  14        8.78        7.58      1.88 o 
   1   5  14        0.77        0.57      1.56 o 
   2   5  14        2.51        2.15      1.65 o 
   3   5  14      186.08      188.21      5.35 o 
  -9   1  15        0.25        0.59      1.38 o 
  -8   1  15        0.18        1.26      1.51 o 
  -7   1  15       31.00       34.39      2.13 o 
  -6   1  15       17.38       17.75      2.17 o 
  -5   1  15        7.96        6.83      1.46 o 
  -4   1  15        1.29        0.56      0.96 o 
  -3   1  15        6.27        5.95      1.18 o 
  -2   1  15      110.87      114.22      2.37 o 
  -1   1  15       49.37       55.76      3.10 o 
   0   1  15       14.43       14.18      0.99 o 
   1   1  15       49.60       43.59      1.50 o 
   2   1  15       28.64       26.31      1.16 o 
   3   1  15      211.69      214.27      2.44 o 
   4   1  15      223.39      208.47      2.39 o 
   5   1  15      371.35      365.26      4.10 o 
   6   1  15       57.48       56.19      1.48 o 
   7   1  15       43.30       49.91      1.65 o 
   8   1  15        4.02        3.13      0.93 o 
  -8   2  15        0.30       -1.32      1.32 o 
  -7   2  15       21.00       21.11      2.28 o 
  -6   2  15        0.00        0.01      0.93 o 
  -5   2  15       34.09       36.74      2.00 o 
  -4   2  15       10.45       11.10      1.45 o 
  -3   2  15      509.98      496.87      6.30 o 
  -2   2  15       71.95       76.72      1.87 o 
  -1   2  15       14.83       21.95      1.54 o 
   0   2  15        8.08        6.86      0.88 o 
   1   2  15        6.50        5.10      0.72 o 
   2   2  15        0.60       -0.03      0.28 o 
   3   2  15        7.08        6.90      1.00 o 
   4   2  15       75.13       75.06      1.78 o 
   5   2  15       64.72       59.57      1.21 o 
   6   2  15       37.19       40.21      1.25 o 
   7   2  15       50.57       50.10      2.43 o 
   8   2  15        5.92        6.50      2.07 o 
  -7   3  15        8.16        4.89      1.29 o 
  -6   3  15        1.71        1.18      1.02 o 
  -5   3  15        0.00        0.36      1.02 o 
  -4   3  15        0.02       -0.59      0.93 o 
  -3   3  15       56.68       56.35      2.17 o 
  -2   3  15      107.87      109.26      2.37 o 
  -1   3  15       29.41       28.66      2.17 o 
   0   3  15      103.84      107.69      2.45 o 
   1   3  15       48.52       53.13      0.93 o 
   2   3  15      296.70      259.33      2.86 o 
   3   3  15       45.99       43.85      3.06 o 
   4   3  15       21.44       24.45      1.73 o 
   5   3  15        5.50        8.45      2.04 o 
   6   3  15        8.16        7.37      1.85 o 
   7   3  15        3.94        3.77      1.78 o 
  -6   4  15        4.04        2.37      1.17 o 
  -5   4  15       12.02        9.91      1.48 o 
  -4   4  15      223.29      222.79      5.42 o 
  -3   4  15        0.02        0.64      0.99 o 
  -2   4  15        0.01        0.18      0.84 o 
  -1   4  15        1.76        1.23      0.82 o 
   0   4  15        0.08        0.43      0.49 o 
   1   4  15        0.10        0.29      0.52 o 
   2   4  15        6.65        6.66      1.51 o 
   3   4  15        0.38        0.90      1.42 o 
   4   4  15        1.02        1.21      1.57 o 
   5   4  15        0.16        0.71      1.55 o 
   6   4  15        0.75        3.07      3.29 o 
  -3   5  15       10.46       15.27      2.97 o 
  -2   5  15        0.21        0.05      0.78 o 
  -1   5  15        2.68        1.42      0.88 o 
   0   5  15        9.28        9.77      2.55 o 
   1   5  15        0.19       -0.89      1.67 o 
   2   5  15       12.95       11.85      2.18 o 
   3   5  15       31.84       33.91      4.04 o 
  -9   0  16        0.95        0.67      2.47 o 
  -8   0  16       18.63       20.24      3.50 o 
  -7   0  16        0.00        1.16      2.16 o 
  -6   0  16        6.36        8.10      2.13 o 
  -5   0  16       45.94       40.95      3.40 o 
  -4   0  16        0.01        1.90      1.56 o 
  -3   0  16       13.42       13.86      2.39 o 
  -2   0  16       19.23       24.08      2.05 o 
  -1   0  16     1189.84     1225.47     20.30 o 
   0   0  16       76.06       90.33      2.29 o 
   1   0  16        6.52        7.23      1.06 o 
   2   0  16        8.14       10.94      1.20 o 
   3   0  16     1113.00     1158.95     18.94 o 
   4   0  16      922.05      966.60     10.74 o 
   5   0  16      232.50      228.18      3.46 o 
   6   0  16        2.97        4.00      1.00 o 
   7   0  16        0.38        0.45      1.40 o 
   8   0  16        6.26        5.28      1.10 o 
  -9   1  16        0.72        1.33      2.07 o 
  -8   1  16        7.25        5.78      2.02 o 
  -7   1  16       37.24       39.94      2.72 o 
  -6   1  16       19.72       21.01      1.78 o 
  -5   1  16        8.60       10.00      1.77 o 
  -4   1  16       15.85       14.17      2.63 o 
  -3   1  16       52.36       50.01      2.39 o 
  -2   1  16        8.51       11.78      1.64 o 
  -1   1  16       14.68       14.19      1.17 o 
   0   1  16       18.22       15.93      1.06 o 
   1   1  16       21.24       21.27      1.33 o 
   2   1  16        8.32        8.90      1.08 o 
   3   1  16       24.96       28.95      1.35 o 
   4   1  16       52.73       48.42      1.36 o 
   5   1  16       77.39       77.61      1.95 o 
   6   1  16       27.16       25.47      1.50 o 
   7   1  16       24.30       30.45      1.27 o 
   8   1  16        0.16        0.45      0.77 o 
  -8   2  16        0.22        0.05      1.41 o 
  -7   2  16       21.97       16.45      2.54 o 
  -6   2  16       11.05        9.03      1.67 o 
  -5   2  16        0.42        0.01      1.06 o 
  -4   2  16       74.88       76.15      2.24 o 
  -3   2  16       75.38       68.76      2.12 o 
  -2   2  16      453.52      461.29      5.76 o 
  -1   2  16        2.89        3.15      0.92 o 
   0   2  16       96.11       89.40      1.83 o 
   1   2  16        0.04        0.89      0.49 o 
   2   2  16        3.74        4.86      0.55 o 
   3   2  16        0.18       -0.12      0.69 o 
   4   2  16       20.88       20.03      0.88 o 
   5   2  16       68.52       66.99      1.87 o 
   6   2  16       16.00       15.19      1.47 o 
   7   2  16        5.16        3.96      1.78 o 
   8   2  16       10.34       11.40      1.91 o 
  -7   3  16        0.24        0.53      1.16 o 
  -6   3  16        1.87        0.91      1.10 o 
  -5   3  16       12.53       17.22      2.52 o 
  -4   3  16        2.54        3.39      1.75 o 
  -3   3  16       63.42       68.35      2.21 o 
  -2   3  16        8.35       10.06      1.37 o 
  -1   3  16        9.12        9.92      1.16 o 
   0   3  16       24.77       24.88      1.26 o 
   1   3  16       32.96       40.23      1.24 o 
   2   3  16      106.02       89.43      2.47 o 
   3   3  16        0.32        0.26      0.42 o 
   4   3  16       19.01       22.37      3.74 o 
   5   3  16       47.84       46.59      2.64 o 
   6   3  16       24.45       31.99      4.62 o 
   7   3  16        8.60       10.83      2.45 o 
  -6   4  16        0.02        0.69      1.19 o 
  -5   4  16        0.48        0.94      1.18 o 
  -4   4  16       40.10       31.34      2.59 o 
  -3   4  16       27.71       26.38      1.88 o 
  -2   4  16        1.80        0.55      0.98 o 
  -1   4  16        6.98        6.80      0.90 o 
   0   4  16        5.65        4.77      1.13 o 
   1   4  16        3.93        2.94      0.70 o 
   2   4  16        3.44        1.97      1.52 o 
   3   4  16        0.41        0.27      1.71 o 
   4   4  16        0.90        1.10      2.19 o 
   5   4  16        1.36       -0.06      1.68 o 
  -3   5  16        7.77        8.17      3.18 o 
  -2   5  16        0.12        0.04      0.86 o 
  -1   5  16        2.64        1.29      1.77 o 
   0   5  16        0.06        0.10      1.52 o 
   1   5  16        3.24        5.21      2.47 o 
   2   5  16       11.97        7.91      2.48 o 
  -8   1  17       32.38       35.46      2.56 o 
  -7   1  17        5.67        5.85      1.63 o 
  -6   1  17        0.98        1.09      1.22 o 
  -5   1  17        7.45        7.73      1.76 o 
  -4   1  17       28.92       27.35      1.99 o 
  -3   1  17       95.69      100.25      2.51 o 
  -2   1  17      168.40      172.78      3.16 o 
  -1   1  17      162.52      179.75      2.69 o 
   0   1  17       12.11       10.17      1.45 o 
   1   1  17        1.07       -0.14      0.53 o 
   2   1  17       46.97       43.60      1.53 o 
   3   1  17        0.94        1.61      0.53 o 
   4   1  17      142.36      150.32      2.96 o 
   5   1  17        5.91        4.81      0.85 o 
   6   1  17       19.96       21.46      1.85 o 
   7   1  17        1.17        1.19      0.80 o 
   8   1  17       10.72       13.35      1.61 o 
  -8   2  17        2.72        2.50      1.97 o 
  -7   2  17        0.66        0.12      1.12 o 
  -6   2  17       59.13       52.43      2.57 o 
  -5   2  17       28.19       29.89      2.00 o 
  -4   2  17       28.64       26.70      2.06 o 
  -3   2  17      123.10      119.67      3.37 o 
  -2   2  17      316.63      320.28      5.06 o 
  -1   2  17        6.64        8.14      1.09 o 
   0   2  17        0.12        0.77      0.79 o 
   1   2  17        0.91        0.92      0.52 o 
   2   2  17       56.04       53.45      1.11 o 
   3   2  17       28.76       27.74      1.37 o 
   4   2  17        2.24        1.21      0.78 o 
   5   2  17        1.03        0.88      0.76 o 
   6   2  17      110.55      104.10      3.55 o 
   7   2  17        2.88        2.24      1.62 o 
  -7   3  17        3.29        3.13      1.45 o 
  -6   3  17        0.00       -0.08      0.94 o 
  -5   3  17        3.63        3.28      1.35 o 
  -4   3  17       39.39       40.62      1.87 o 
  -3   3  17       32.62       32.73      1.86 o 
  -2   3  17        7.66        8.80      1.60 o 
  -1   3  17       19.21       20.59      2.09 o 
   0   3  17        7.56        7.05      0.96 o 
   1   3  17      162.82      148.47      2.37 o 
   2   3  17       20.80       18.34      0.88 o 
   3   3  17        9.87        6.68      1.12 o 
   4   3  17        6.39        6.57      1.60 o 
   5   3  17       10.39       12.45      2.67 o 
   6   3  17        1.23        2.58      1.95 o 
  -5   4  17      109.22      116.69      2.92 o 
  -4   4  17        0.02       -1.00      1.47 o 
  -3   4  17       44.33       45.98      2.25 o 
  -2   4  17        0.98        0.53      1.05 o 
  -1   4  17        4.77        2.34      0.86 o 
   0   4  17        9.91       10.96      2.11 o 
   1   4  17        7.12        5.12      1.73 o 
   2   4  17       24.28       28.17      4.37 o 
   3   4  17        0.71        0.71      1.44 o 
   4   4  17        0.12        2.48      2.07 o 
   5   4  17       12.62       14.27      4.24 o 
  -2   5  17        0.07        1.18      1.81 o 
  -1   5  17        0.05        0.11      1.78 o 
   0   5  17       14.08       18.46      2.66 o 
   1   5  17        0.15       -0.17      1.40 o 
  -8   0  18       11.58       17.23      3.72 o 
  -7   0  18        3.79        4.90      2.76 o 
  -6   0  18        0.01       -0.40      1.61 o 
  -5   0  18        0.68       -0.80      1.64 o 
  -4   0  18       17.93       21.59      3.35 o 
  -3   0  18       62.00       64.45      4.83 o 
  -2   0  18        4.70        4.02      1.60 o 
  -1   0  18       10.09       10.62      4.54 o 
   0   0  18        5.12        6.44      1.33 o 
   1   0  18       37.16       36.30      2.12 o 
   2   0  18      568.11      578.05      9.32 o 
   3   0  18     1978.76     1978.07     33.73 o 
   4   0  18      636.58      631.09      9.55 o 
   5   0  18       29.29       19.29      2.52 o 
   6   0  18       99.69      106.46      2.70 o 
   7   0  18       19.12       25.94      1.47 o 
   8   0  18        0.68        0.51      1.57 o 
  -8   1  18        4.12        2.73      1.74 o 
  -7   1  18        2.74        2.37      1.60 o 
  -6   1  18        9.62        8.24      2.32 o 
  -5   1  18        0.17       -0.43      1.30 o 
  -4   1  18      383.95      376.28      6.65 o 
  -3   1  18       19.05       18.98      1.73 o 
  -2   1  18       23.64       23.82      1.64 o 
  -1   1  18      164.04      168.41      2.66 o 
   0   1  18        9.31       10.13      0.87 o 
   1   1  18        6.00        8.38      1.19 o 
   2   1  18       25.02       25.44      1.64 o 
   3   1  18        0.09        0.30      0.55 o 
   4   1  18        0.59        0.65      0.66 o 
   5   1  18        1.23        1.04      0.74 o 
   6   1  18       19.81       20.29      1.28 o 
   7   1  18        1.42        0.96      0.73 o 
   8   1  18       61.19       68.51      2.52 o 
  -8   2  18        0.54        0.79      2.00 o 
  -7   2  18       10.03        8.87      1.74 o 
  -6   2  18       25.19       23.33      2.41 o 
  -5   2  18        9.21        6.69      1.78 o 
  -4   2  18        1.14        1.39      1.02 o 
  -3   2  18      107.43      107.57      2.72 o 
  -2   2  18      144.47      139.18      2.73 o 
  -1   2  18        0.15       -0.80      0.99 o 
   0   2  18       19.79       16.79      1.37 o 
   1   2  18      125.25      116.92      2.25 o 
   2   2  18       29.97       26.63      0.95 o 
   3   2  18       24.68       24.50      1.48 o 
   4   2  18        0.35        0.47      0.61 o 
   5   2  18       44.00       45.50      1.36 o 
   6   2  18       11.49        9.54      1.99 o 
   7   2  18        1.77        0.97      1.84 o 
  -6   3  18        0.11       -0.01      1.19 o 
  -5   3  18        7.26        6.87      1.45 o 
  -4   3  18        4.43        7.52      1.37 o 
  -3   3  18        3.30        3.56      1.41 o 
  -2   3  18        0.72        1.56      1.14 o 
  -1   3  18       11.74       11.36      1.42 o 
   0   3  18        1.37        1.45      0.96 o 
   1   3  18        0.17        0.21      0.43 o 
   2   3  18        1.72        2.67      0.66 o 
   3   3  18       10.38        6.31      1.21 o 
   4   3  18        8.04        7.36      1.68 o 
   5   3  18        0.00        1.37      2.09 o 
   6   3  18       24.35       23.69      3.84 o 
  -5   4  18        2.51        1.77      1.43 o 
  -4   4  18        1.43        0.43      1.45 o 
  -3   4  18        6.62        7.28      1.52 o 
  -2   4  18        0.49       -0.01      0.80 o 
  -1   4  18       74.15       75.14      2.35 o 
   0   4  18        0.05        0.50      0.85 o 
   1   4  18       10.00       10.76      1.96 o 
   2   4  18       10.29       11.09      2.08 o 
   3   4  18        2.37        3.47      1.57 o 
   4   4  18        1.97        1.84      1.88 o 
  -8   1  19        0.00        0.38      1.41 o 
  -7   1  19        2.50        1.71      1.62 o 
  -6   1  19        0.12        0.10      1.20 o 
  -5   1  19       42.11       40.34      3.06 o 
  -4   1  19      219.44      216.38      4.55 o 
  -3   1  19       56.39       62.23      2.48 o 
  -2   1  19       27.73       26.75      1.74 o 
  -1   1  19       40.08       47.81      1.70 o 
   0   1  19        4.79        4.94      0.89 o 
   1   1  19        4.17        4.68      1.04 o 
   2   1  19        1.46        3.08      0.89 o 
   3   1  19      368.37      383.96      4.54 o 
   4   1  19       46.62       49.20      1.37 o 
   5   1  19        9.81       11.84      1.19 o 
   6   1  19       13.90       14.46      1.06 o 
   7   1  19       42.01       43.60      1.67 o 
  -7   2  19        3.62        3.48      1.56 o 
  -6   2  19        3.93        3.18      1.47 o 
  -5   2  19        8.16        7.02      1.82 o 
  -4   2  19        0.48        0.96      1.03 o 
  -3   2  19       23.95       22.93      1.68 o 
  -2   2  19       17.09       16.26      1.52 o 
  -1   2  19       43.99       44.04      1.72 o 
   0   2  19        1.53        1.33      1.12 o 
   1   2  19      153.38      129.76      4.10 o 
   2   2  19       44.91       45.25      1.44 o 
   3   2  19        2.49        2.05      0.88 o 
   4   2  19       20.43       19.26      1.28 o 
   5   2  19       24.48       24.50      3.34 o 
   6   2  19        0.52        1.47      1.64 o 
   7   2  19        8.32        8.21      1.83 o 
  -6   3  19       18.56       23.94      2.00 o 
  -5   3  19        0.53        2.32      1.42 o 
  -4   3  19        2.04        2.71      1.14 o 
  -3   3  19        4.55        4.81      1.36 o 
  -2   3  19        1.71        0.70      1.01 o 
  -1   3  19        0.13       -0.03      1.04 o 
   0   3  19        0.02       -0.10      0.69 o 
   1   3  19        1.31        1.57      0.55 o 
   2   3  19        0.09        0.46      0.67 o 
   3   3  19        1.38        0.78      0.47 o 
   4   3  19       39.62       43.70      2.49 o 
   5   3  19        0.00        1.38      1.64 o 
   6   3  19       35.01       40.49      3.92 o 
  -4   4  19       70.36       70.55      2.88 o 
  -3   4  19        0.86       -0.04      1.06 o 
  -2   4  19        0.08        0.43      0.99 o 
  -1   4  19        1.22        1.88      1.13 o 
   0   4  19       11.31        8.18      1.50 o 
   1   4  19        1.92        1.81      1.62 o 
   2   4  19        2.18       -0.45      1.44 o 
   3   4  19        5.77        6.59      1.94 o 
   4   4  19        1.13        0.28      1.36 o 
  -8   0  20       55.49       61.56      4.41 o 
  -7   0  20        4.24        1.22      2.05 o 
  -6   0  20        5.60        6.47      2.40 o 
  -5   0  20        1.77        2.32      2.00 o 
  -4   0  20      114.39      117.74      4.33 o 
  -3   0  20       42.16       40.84      4.69 o 
  -2   0  20       14.40       13.95      2.51 o 
  -1   0  20        0.14       -0.29      0.96 o 
   0   0  20       35.34       34.63      1.68 o 
   1   0  20       20.98       22.46      1.40 o 
   2   0  20        8.26        8.57      1.36 o 
   3   0  20      213.96      224.87      4.98 o 
   4   0  20      282.69      278.13      5.07 o 
   5   0  20        2.84        3.97      1.36 o 
   6   0  20      116.38      122.83      4.18 o 
   7   0  20        7.37        7.17      2.03 o 
  -7   1  20        2.88        2.64      1.61 o 
  -6   1  20       17.83       20.08      2.27 o 
  -5   1  20       29.94       24.14      2.41 o 
  -4   1  20        2.80        2.69      1.52 o 
  -3   1  20      336.49      341.88      5.80 o 
  -2   1  20       78.31       79.96      2.25 o 
  -1   1  20       27.25       29.30      2.04 o 
   0   1  20        0.25        0.45      0.73 o 
   1   1  20        0.08        0.46      0.65 o 
   2   1  20      110.62      116.91      2.57 o 
   3   1  20       33.91       33.86      1.16 o 
   4   1  20       26.52       24.75      1.14 o 
   5   1  20       14.61       15.63      1.31 o 
   6   1  20        2.29        3.12      1.17 o 
   7   1  20        0.13        0.93      0.85 o 
  -7   2  20        2.39        2.62      1.75 o 
  -6   2  20       15.69       19.00      2.18 o 
  -5   2  20        8.07        5.13      1.62 o 
  -4   2  20       12.02       13.36      1.89 o 
  -3   2  20       56.50       61.07      2.36 o 
  -2   2  20        0.74        0.55      0.94 o 
  -1   2  20        0.03        0.71      0.83 o 
   0   2  20       34.42       31.06      1.62 o 
   1   2  20      139.25      121.42      2.21 o 
   2   2  20        0.00        0.40      0.63 o 
   3   2  20        1.48        1.55      0.88 o 
   4   2  20        9.82        8.54      1.18 o 
   5   2  20        0.73        1.28      0.80 o 
   6   2  20        0.13       -0.27      1.45 o 
  -6   3  20       13.29       16.79      2.00 o 
  -5   3  20        3.96        3.15      1.42 o 
  -4   3  20        0.57       -1.11      1.26 o 
  -3   3  20        0.50       -0.10      0.84 o 
  -2   3  20        4.27        2.92      1.24 o 
  -1   3  20        5.87        6.49      1.78 o 
   0   3  20        4.10        5.94      1.05 o 
   1   3  20       15.95       19.11      1.37 o 
   2   3  20        1.48        1.17      1.06 o 
   3   3  20        0.13        1.84      1.50 o 
   4   3  20       36.16       37.62      2.52 o 
   5   3  20       28.77       26.55      2.98 o 
  -4   4  20        0.32       -0.70      1.74 o 
  -3   4  20        0.14        1.36      1.31 o 
  -2   4  20       13.28       11.32      1.54 o 
  -1   4  20        5.88        4.87      1.20 o 
   0   4  20       42.38       44.18      2.75 o 
   1   4  20        0.04        0.83      1.76 o 
   2   4  20        0.22        0.87      1.59 o 
   3   4  20        1.33       -0.10      1.46 o 
  -7   1  21        0.27        0.07      1.39 o 
  -6   1  21        4.00        4.18      2.00 o 
  -5   1  21        2.04        1.65      1.51 o 
  -4   1  21       72.89       71.45      2.90 o 
  -3   1  21      161.50      158.44      7.39 o 
  -2   1  21       18.38       19.40      1.88 o 
  -1   1  21       28.28       24.82      1.63 o 
   0   1  21        5.62        5.91      0.95 o 
   1   1  21        0.41       -0.10      0.61 o 
   2   1  21      600.02      618.57      8.75 o 
   3   1  21        0.00        0.16      0.92 o 
   4   1  21       21.07       19.62      1.31 o 
   5   1  21       14.90       16.76      1.35 o 
   6   1  21        0.05        0.38      0.88 o 
  -6   2  21        2.45        1.85      1.47 o 
  -5   2  21       16.24       17.57      1.87 o 
  -4   2  21       28.39       29.21      2.72 o 
  -3   2  21        9.07        5.84      1.38 o 
  -2   2  21       65.87       65.12      2.18 o 
  -1   2  21        1.95        1.35      0.96 o 
   0   2  21       23.45       21.25      1.32 o 
   1   2  21        0.04       -0.30      0.58 o 
   2   2  21       23.17       20.80      1.26 o 
   3   2  21        4.04        6.17      1.11 o 
   4   2  21        1.12       -0.65      0.72 o 
   5   2  21       17.87       20.75      6.22 o 
   6   2  21        2.01        3.30      1.93 o 
  -5   3  21        0.75        2.04      1.68 o 
  -4   3  21        1.84        1.19      1.33 o 
  -3   3  21        0.01       -0.67      1.00 o 
  -2   3  21        3.12        3.78      1.40 o 
  -1   3  21        3.73        2.79      1.08 o 
   0   3  21        0.04        0.45      0.64 o 
   1   3  21       14.53       13.99      1.29 o 
   2   3  21        0.00       -0.17      0.97 o 
   3   3  21        0.33       -0.10      1.20 o 
   4   3  21       12.28       15.43      2.16 o 
   5   3  21       73.59       90.03      3.80 o 
  -3   4  21        0.67        0.09      1.28 o 
  -2   4  21        0.34        0.43      1.35 o 
  -1   4  21        1.02        2.50      1.24 o 
   0   4  21       14.33       15.06      2.35 o 
   1   4  21        0.25       -0.18      1.44 o 
   2   4  21        5.94        7.38      2.11 o 
  -7   0  22        2.94        3.69      2.49 o 
  -6   0  22        8.57        7.67      2.65 o 
  -5   0  22      518.05      532.74     12.16 o 
  -4   0  22        8.77        5.59      2.91 o 
  -3   0  22       30.85       32.28      2.84 o 
  -2   0  22        2.20        1.11      1.36 o 
  -1   0  22        0.38        1.97      1.33 o 
   0   0  22        4.13        6.34      1.67 o 
   1   0  22        9.42        9.34      1.30 o 
   2   0  22       38.76       51.72      2.26 o 
   3   0  22       31.88       38.94      2.19 o 
   4   0  22        2.71        3.82      1.14 o 
   5   0  22       94.75       90.48      3.17 o 
   6   0  22       36.55       40.41      3.97 o 
  -7   1  22        0.12        1.30      1.73 o 
  -6   1  22        1.78        0.53      1.50 o 
  -5   1  22        0.09       -0.38      1.57 o 
  -4   1  22       52.02       49.00      4.67 o 
  -3   1  22       10.52       11.05      1.57 o 
  -2   1  22        0.38       -0.72      1.10 o 
  -1   1  22        2.77        2.97      0.95 o 
   0   1  22      101.90      100.65      2.29 o 
   1   1  22      221.33      214.16      3.36 o 
   2   1  22      115.54      118.99      5.00 o 
   3   1  22      144.72      148.12      2.74 o 
   4   1  22        8.97        6.12      1.30 o 
   5   1  22       14.66       16.58      1.38 o 
   6   1  22        0.43        1.16      1.12 o 
  -6   2  22        0.16        0.40      1.32 o 
  -5   2  22        2.02        2.89      1.47 o 
  -4   2  22        0.01       -0.74      1.27 o 
  -3   2  22        1.27        0.19      1.05 o 
  -2   2  22       34.96       40.00      1.79 o 
  -1   2  22        0.24        0.11      0.82 o 
   0   2  22       11.88        8.99      1.33 o 
   1   2  22       17.94       23.28      1.21 o 
   2   2  22       47.15       42.31      1.84 o 
   3   2  22        9.69       14.28      1.38 o 
   4   2  22        6.00        9.99      1.90 o 
   5   2  22        3.15        1.99      1.75 o 
  -5   3  22       11.72       10.93      1.81 o 
  -4   3  22        0.17        0.77      1.32 o 
  -3   3  22       10.11        5.98      1.42 o 
  -2   3  22       19.92       26.62      2.04 o 
  -1   3  22        0.33        0.31      1.06 o 
   0   3  22        0.06       -0.43      0.57 o 
   1   3  22       25.66       25.45      1.92 o 
   2   3  22        0.85        0.44      1.21 o 
   3   3  22        2.10        3.12      1.75 o 
   4   3  22        2.34        0.91      1.81 o 
  -1   4  22       25.74       30.45      2.44 o 
   0   4  22        6.76        4.65      2.55 o 
   1   4  22        0.25        0.47      2.00 o 
  -6   1  23        3.83        3.22      2.07 o 
  -5   1  23        1.16        1.96      1.84 o 
  -4   1  23       34.34       37.09      3.17 o 
  -3   1  23        0.16       -0.30      1.07 o 
  -2   1  23       10.35       12.13      1.51 o 
  -1   1  23       15.52       14.52      1.36 o 
   0   1  23       59.31       54.08      1.82 o 
   1   1  23        4.82        2.98      1.10 o 
   2   1  23        0.69       -0.15      0.71 o 
   3   1  23       67.04       62.13      2.35 o 
   4   1  23        0.12        0.10      0.73 o 
   5   1  23       26.20       27.41      1.69 o 
   6   1  23        9.65        9.65      2.16 o 
  -5   2  23        0.34        0.74      1.33 o 
  -4   2  23        6.84        7.12      1.55 o 
  -3   2  23       29.13       25.59      2.89 o 
  -2   2  23       11.85        8.67      1.61 o 
  -1   2  23        1.64        2.27      1.24 o 
   0   2  23       10.94        9.34      1.10 o 
   1   2  23        1.82        3.59      0.95 o 
   2   2  23       78.00       79.59      3.35 o 
   3   2  23       12.89       11.86      1.79 o 
   4   2  23        5.25        7.41      1.20 o 
   5   2  23       23.13       30.68      3.80 o 
  -4   3  23        2.27        1.83      1.67 o 
  -3   3  23       18.27       19.32      1.72 o 
  -2   3  23        0.79        1.17      1.37 o 
  -1   3  23        3.03        3.40      1.26 o 
   0   3  23        0.96        0.97      1.46 o 
   1   3  23        0.47        0.95      1.30 o 
   2   3  23        1.21       -0.92      1.53 o 
   3   3  23        0.04       -0.21      1.43 o 
  -6   0  24       48.88       45.40      4.09 o 
  -5   0  24        0.70        2.36      3.01 o 
  -4   0  24      472.03      480.50     11.48 o 
  -3   0  24        0.00        0.85      1.76 o 
  -2   0  24       31.03       34.16      2.26 o 
  -1   0  24        0.95       -0.13      1.04 o 
   0   0  24        3.88        3.92      1.28 o 
   1   0  24       40.24       45.50      3.11 o 
   2   0  24       32.63       32.49      2.10 o 
   3   0  24        3.87        3.85      1.32 o 
   4   0  24       34.52       32.50      2.32 o 
   5   0  24        9.10        9.67      1.85 o 
  -6   1  24        0.55        1.52      2.02 o 
  -5   1  24        1.28        0.56      1.72 o 
  -4   1  24        0.40       -0.82      1.52 o 
  -3   1  24        1.00        1.03      1.47 o 
  -2   1  24        2.85        3.55      1.38 o 
  -1   1  24       15.10       15.54      1.31 o 
   0   1  24       71.53       65.79      1.94 o 
   1   1  24        4.64        3.97      1.05 o 
   2   1  24       56.01       57.43      1.81 o 
   3   1  24       67.31       62.15      2.23 o 
   4   1  24        9.74        7.42      1.97 o 
   5   1  24       22.78       24.85      2.46 o 
  -5   2  24        0.00       -0.77      1.63 o 
  -4   2  24        0.04        0.34      1.14 o 
  -3   2  24        7.15        6.57      1.66 o 
  -2   2  24        0.33       -0.03      0.96 o 
  -1   2  24        3.27        3.07      1.04 o 
   0   2  24       12.35       16.04      1.72 o 
   1   2  24      107.08      111.28      2.14 o 
   2   2  24       26.22       28.56      2.18 o 
   3   2  24        2.95        2.78      1.44 o 
   4   2  24        2.01        1.99      1.00 o 
  -3   3  24        3.42        3.71      1.37 o 
  -2   3  24        0.29        1.48      1.41 o 
  -1   3  24        0.93        1.62      1.34 o 
   0   3  24        3.81        4.71      1.34 o 
   1   3  24        0.15        0.13      0.77 o 
   2   3  24        2.56        1.79      1.75 o 
  -5   1  25       38.64       43.47      2.96 o 
  -4   1  25        5.20        5.65      1.79 o 
  -3   1  25        0.03       -0.44      1.41 o 
  -2   1  25        1.61        2.65      1.38 o 
  -1   1  25       13.60       11.29      1.38 o 
   0   1  25        7.34        8.08      1.21 o 
   1   1  25       10.05       12.22      1.14 o 
   2   1  25       21.76       27.59      3.61 o 
   3   1  25        0.74        2.39      1.03 o 
   4   1  25       50.13       55.12      1.96 o 
  -4   2  25        0.44       -0.07      1.16 o 
  -3   2  25        8.97        8.30      1.80 o 
  -2   2  25        1.06        0.86      1.16 o 
  -1   2  25        0.00       -0.72      1.00 o 
   0   2  25       67.76       68.31      2.00 o 
   1   2  25      141.95      138.43      3.40 o 
   2   2  25        9.96       13.20      1.99 o 
   3   2  25       36.22       32.75      1.93 o 
  -2   3  25       22.14       25.58      2.88 o 
  -1   3  25        0.74        2.09      1.26 o 
   0   3  25        7.04        5.60      1.82 o 
   1   3  25        2.54        2.33      1.25 o 
  -5   0  26      109.49       99.09      5.29 o 
  -4   0  26        6.70        7.02      2.68 o 
  -3   0  26        0.05        0.07      1.44 o 
  -2   0  26        2.71        3.50      1.61 o 
  -1   0  26      150.86      152.22      3.91 o 
   0   0  26       51.73       56.13      2.75 o 
   1   0  26        5.59        4.55      1.78 o 
   2   0  26        2.35        3.65      2.58 o 
   3   0  26        2.70        2.95      1.91 o 
   4   0  26        0.03        0.10      1.13 o 
  -4   1  26        0.20        0.53      1.33 o 
  -3   1  26        0.67        0.57      1.36 o 
  -2   1  26        2.38        1.98      1.13 o 
  -1   1  26        1.27        1.14      1.03 o 
   0   1  26        4.27        3.60      1.18 o 
   1   1  26        0.05        0.00      0.90 o 
   2   1  26        0.66        1.61      1.25 o 
   3   1  26        4.04        5.27      1.91 o 
   4   1  26        9.11        8.48      2.56 o 
  -3   2  26       12.61       13.49      1.87 o 
  -2   2  26        0.05       -0.60      1.21 o 
  -1   2  26        0.06        0.70      1.04 o 
   0   2  26        7.46        5.93      1.19 o 
   1   2  26       40.25       42.48      2.03 o 
   2   2  26       44.00       49.56      3.55 o 
  -3   1  27        0.05        1.05      1.27 o 
  -2   1  27        1.54        1.78      1.09 o 
  -1   1  27        0.02        0.32      0.92 o 
   0   1  27        2.94        2.86      1.07 o 
   1   1  27        6.49        6.88      1.29 o 
   2   1  27        0.19        0.22      0.82 o 
   3   1  27        9.12       13.70      2.45 o 
  -2   2  27        1.40        2.12      1.40 o 
  -1   2  27        3.58        2.26      1.10 o 
   0   2  27       12.51        9.95      1.60 o 
   1   2  27        3.98        2.31      1.30 o 
  -3   0  28        0.29       -0.93      2.66 o 
  -2   0  28       54.52       48.54      2.91 o 
  -1   0  28       53.71       52.65      3.64 o 
   0   0  28       22.97       23.86      2.89 o 
   1   0  28        2.82        4.22      1.76 o 
   2   0  28        7.43        4.78      2.38 o 
  -2   1  28        0.11        1.66      1.31 o 
  -1   1  28        1.06        2.09      1.16 o 
   0   1  28        3.44        2.02      1.29 o 
   1   1  28        2.32        1.59      1.15 o 
                                                 
